# Supplementary material for: Transcript and protein expression decoupling reveals RNA binding proteins and miRNAs as potential modulators of human aging
Source: Genome Biol. 2015 Feb 22;16(1):41. doi: 10.1186/s13059-015-0608-2 (PMC4375924; doi:10.1186/s13059-015-0608-2)
Supplement: Additional file 2: — Table S9, which lists GO functional terms and KEGG pathways enriched in concordant and discordant genes. [file 13059_2015_608_MOESM2_ESM.xlsx]

## Sheet: C1_concordant
Items	Items_Details	Support	List size	Reference Support	Reference size	Hyp	Hyp_c	Genes
GO:0000166,GO:0005524,GO:0006468	nucleotide binding (MF),ATP binding (MF),protein phosphorylation (BP)	6	49	61	1963	0.00347689	0.0440406	ENSG00000082701,ENSG00000101266,ENSG00000072195,ENSG00000116141,ENSG00000151292,ENSG00000103653
GO:0005085	guanyl-nucleotide exchange factor activity (MF)	4	49	31	1963	0.00659106	0.03578	ENSG00000196914,ENSG00000180198,ENSG00000156052,ENSG00000066777
GO:0008013	beta-catenin binding (MF)	3	49	8	1963	0.000752341	0.028589	ENSG00000082701,ENSG00000101266,ENSG00000170558
GO:0005515,GO:0005085	protein binding (MF),guanyl-nucleotide exchange factor activity (MF)	3	49	13	1963	0.00351731	0.0267316	ENSG00000180198,ENSG00000156052,ENSG00000066777
GO:0003723,GO:0006396	RNA binding (MF),RNA processing (BP)	3	49	13	1963	0.00351731	0.0267316	ENSG00000048740,ENSG00000135316,ENSG00000176102

## Sheet: C1_discordant
Table S9. Enrichment of concordant and discordant genes in GO functional terms and KEGG pathways
This table contains multiple worksheets
Items	Items_Details	Support	List size	Reference Support	Reference size	Hyp	Hyp_c	Genes
GO:0046872,GO:0008270	metal ion binding (MF),zinc ion binding (MF)	4	13	105	1963	0.00381536	0.0114461	ENSG00000131116,ENSG00000170004,ENSG00000106443,ENSG00000146463
GO:0005886,GO:0016020	plasma membrane (CC),membrane (CC)	3	13	78	1963	0.0129818	0.0454364	ENSG00000006451,ENSG00000139915,ENSG00000125266
GO:0030234,GO:0016791	enzyme regulator activity (MF),phosphatase activity (MF)	1	13	1	1963	0.00662927	0.0108479	ENSG00000104643
GO:0021522	spinal cord motor neuron differentiation (BP)	1	13	1	1963	0.00662927	0.0108479	ENSG00000139915

## Sheet: C2_concordant
Items	Items_Details	Support	List size	Reference Support	Reference size	Hyp	Hyp_c	Genes
GO:0005515,GO:0006355	protein binding (MF),regulation of transcription, DNA-dependent (BP)	5	41	47	1963	0.00249928	0.0181198	ENSG00000171105,ENSG00000113645,ENSG00000123908,ENSG00000198561,ENSG00000196591
GO:0005829,GO:0005622	cytosol (CC),intracellular (CC)	5	41	62	1963	0.00836748	0.0438062	ENSG00000008988,ENSG00000140988,ENSG00000155974,ENSG00000196935,ENSG00000070831
GO:0006412	translation (BP)	4	41	31	1963	0.00344187	0.0166357	ENSG00000008988,ENSG00000140988,ENSG00000070756,ENSG00000123908
GO:0033138	positive regulation of peptidyl-serine phosphorylation (BP)	3	41	6	1963	0.000162584	0.00235747	ENSG00000146247,ENSG00000070831,ENSG00000116641
GO:0051017	actin filament bundle assembly (BP)	3	41	8	1963	0.000442106	0.00427369	ENSG00000113657,ENSG00000070831,ENSG00000075340
GO:0007399,GO:0007411	nervous system development (BP),axon guidance (BP)	3	41	14	1963	0.00263272	0.0152697	ENSG00000221866,ENSG00000113657,ENSG00000070831
GO:0005515,GO:0008284	protein binding (MF),positive regulation of cell proliferation (BP)	3	41	19	1963	0.00651689	0.0236237	ENSG00000171105,ENSG00000146247,ENSG00000196591
GO:0005515,GO:0006412	protein binding (MF),translation (BP)	3	41	19	1963	0.00651689	0.0236237	ENSG00000140988,ENSG00000070756,ENSG00000123908
GO:0005515,Kegg:04520	protein binding (MF),Adherens junction	3	41	25	1963	0.0141801	0.0456915	ENSG00000171105,ENSG00000198561,ENSG00000070831

## Sheet: C2_discordant
Items	Items_Details	Support	List size	Reference Support	Reference size	Hyp	Hyp_c	Genes
GO:0006468	protein phosphorylation (BP)	7	40	75	1963	0.00141797	0.00409637	ENSG00000172939,ENSG00000112739,ENSG00000160551,ENSG00000121879,ENSG00000180370,ENSG00000180228,ENSG00000142208
Kegg:04510,GO:0007165,Kegg:04660	Focal adhesion,signal transduction (BP),T cell receptor signaling pathway	5	40	8	1963	2.96e-07	2.31e-05	ENSG00000121879,ENSG00000180370,ENSG00000142208,ENSG00000051382,ENSG00000160293
Kegg:04660	T cell receptor signaling pathway	5	40	21	1963	8.57e-05	0.00531059	ENSG00000121879,ENSG00000142208,ENSG00000051382,ENSG00000160293,ENSG00000180370
GO:0008286	insulin receptor signaling pathway (BP)	5	40	36	1963	0.00122051	0.003808	ENSG00000148730,ENSG00000121879,ENSG00000142208,ENSG00000106615,ENSG00000051382
GO:0005515,GO:0006468	protein binding (MF),protein phosphorylation (BP)	5	40	46	1963	0.00372661	0.00880836	ENSG00000112739,ENSG00000121879,ENSG00000180370,ENSG00000180228,ENSG00000142208
GO:0016301	kinase activity (MF)	5	40	46	1963	0.00372661	0.00880836	ENSG00000160551,ENSG00000121879,ENSG00000180228,ENSG00000142208,ENSG00000051382
Kegg:04510	Focal adhesion	5	40	48	1963	0.00449553	0.0103231	ENSG00000121879,ENSG00000142208,ENSG00000051382,ENSG00000160293,ENSG00000180370
GO:0005515,GO:0008270	protein binding (MF),zinc ion binding (MF)	5	40	55	1963	0.00808408	0.0161682	ENSG00000022267,ENSG00000109654,ENSG00000068024,ENSG00000134744,ENSG00000197323
GO:0000166,GO:0007165	nucleotide binding (MF),signal transduction (BP)	5	40	60	1963	0.0116336	0.0221323	ENSG00000121879,ENSG00000180370,ENSG00000142208,ENSG00000106615,ENSG00000051382
GO:0048011	nerve growth factor receptor signaling pathway (BP)	5	40	73	1963	0.0255274	0.0406355	ENSG00000121879,ENSG00000204673,ENSG00000142208,ENSG00000051382,ENSG00000160293
GO:0007165,Kegg:04670	signal transduction (BP),Leukocyte transendothelial migration	4	40	8	1963	1.7e-05	0.000120842	ENSG00000121879,ENSG00000130396,ENSG00000051382,ENSG00000160293
GO:0048011,GO:0008543,GO:0048015	nerve growth factor receptor signaling pathway (BP),fibroblast growth factor receptor signaling pathway (BP),phosphatidylinositol-mediated signaling (BP)	4	40	11	1963	7.63e-05	0.000396745	ENSG00000121879,ENSG00000204673,ENSG00000142208,ENSG00000051382
Kegg:04150	mTOR signaling pathway	4	40	14	1963	0.000219799	0.00454251	ENSG00000121879,ENSG00000106615,ENSG00000142208,ENSG00000051382
Kegg:05160	Hepatitis C	4	40	14	1963	0.000219799	0.00454251	ENSG00000121879,ENSG00000104408,ENSG00000142208,ENSG00000051382
Kegg:04662	B cell receptor signaling pathway	4	40	16	1963	0.000386136	0.00478809	ENSG00000121879,ENSG00000142208,ENSG00000051382,ENSG00000160293
GO:0016301,GO:0006468	kinase activity (MF),protein phosphorylation (BP)	4	40	17	1963	0.000496351	0.00193577	ENSG00000160551,ENSG00000121879,ENSG00000180228,ENSG00000142208
Kegg:04664	Fc epsilon RI signaling pathway	4	40	18	1963	0.000627306	0.00486162	ENSG00000121879,ENSG00000142208,ENSG00000051382,ENSG00000160293
GO:0005515,GO:0006412	protein binding (MF),translation (BP)	4	40	21	1963	0.0011654	0.00378755	ENSG00000148730,ENSG00000104408,ENSG00000142208,ENSG00000089157
Kegg:05211	Renal cell carcinoma	4	40	21	1963	0.0011654	0.00722548	ENSG00000121879,ENSG00000142208,ENSG00000051382,ENSG00000180370
Kegg:04670	Leukocyte transendothelial migration	4	40	26	1963	0.00267216	0.0092041	ENSG00000121879,ENSG00000130396,ENSG00000051382,ENSG00000160293
Kegg:04012	ErbB signaling pathway	4	40	27	1963	0.00308368	0.00869037	ENSG00000121879,ENSG00000142208,ENSG00000051382,ENSG00000180370
GO:0000166,GO:0005524,GO:0016301	nucleotide binding (MF),ATP binding (MF),kinase activity (MF)	4	40	33	1963	0.00648956	0.0140607	ENSG00000160551,ENSG00000121879,ENSG00000142208,ENSG00000051382
GO:0000166,GO:0007596,GO:0005524	nucleotide binding (MF),blood coagulation (BP),ATP binding (MF)	4	40	34	1963	0.00723045	0.0152426	ENSG00000121879,ENSG00000142208,ENSG00000051382,ENSG00000110047
Kegg:04062	Chemokine signaling pathway	4	40	34	1963	0.00723045	0.0149429	ENSG00000121879,ENSG00000142208,ENSG00000051382,ENSG00000160293
Kegg:04910	Insulin signaling pathway	4	40	34	1963	0.00723045	0.0149429	ENSG00000121879,ENSG00000106615,ENSG00000142208,ENSG00000051382
Kegg:04666	Fc gamma R-mediated phagocytosis	4	40	36	1963	0.00887602	0.0166762	ENSG00000121879,ENSG00000142208,ENSG00000051382,ENSG00000160293
GO:0005515,GO:0016032	protein binding (MF),viral reproduction (BP)	4	40	37	1963	0.00978381	0.0190784	ENSG00000030066,ENSG00000180370,ENSG00000155561,ENSG00000089157
GO:0005515,GO:0048011	protein binding (MF),nerve growth factor receptor signaling pathway (BP)	4	40	41	1963	0.0140149	0.0248446	ENSG00000121879,ENSG00000204673,ENSG00000142208,ENSG00000160293
GO:0046872,GO:0005515,GO:0008270	metal ion binding (MF),protein binding (MF),zinc ion binding (MF)	4	40	44	1963	0.0178533	0.030273	ENSG00000022267,ENSG00000109654,ENSG00000134744,ENSG00000197323
GO:0000278,GO:0000236,GO:0000087	mitotic cell cycle (BP),mitotic prometaphase (BP),M phase of mitotic cell cycle (BP)	3	40	12	1963	0.00226298	0.00588375	ENSG00000030066,ENSG00000160551,ENSG00000117724
GO:0005515,GO:0005975,GO:0015758	protein binding (MF),carbohydrate metabolic process (BP),glucose transport (BP)	3	40	4	1963	4.69e-05	0.000261537	ENSG00000030066,ENSG00000155561,ENSG00000142208
Kegg:04630	Jak-STAT signaling pathway	3	40	6	1963	0.000227087	0.00351985	ENSG00000121879,ENSG00000142208,ENSG00000051382
Kegg:04973	Carbohydrate digestion and absorption	3	40	8	1963	0.000615217	0.00544906	ENSG00000121879,ENSG00000142208,ENSG00000051382
Kegg:05218	Melanoma	3	40	8	1963	0.000615217	0.00544906	ENSG00000121879,ENSG00000142208,ENSG00000051382
GO:0005515,GO:0006469	protein binding (MF),negative regulation of protein kinase activity (BP)	3	40	9	1963	0.000907749	0.00307845	ENSG00000180370,ENSG00000204673,ENSG00000142208
Kegg:05221	Acute myeloid leukemia	3	40	9	1963	0.000907749	0.00625338	ENSG00000121879,ENSG00000142208,ENSG00000051382
GO:0005515,Kegg:05160	protein binding (MF),Hepatitis C	3	40	10	1963	0.00127562	0.00382685	ENSG00000104408,ENSG00000121879,ENSG00000142208
Kegg:05162	Measles	3	40	10	1963	0.00127562	0.0060837	ENSG00000121879,ENSG00000142208,ENSG00000051382
Kegg:05222	Small cell lung cancer	3	40	10	1963	0.00127562	0.0060837	ENSG00000121879,ENSG00000142208,ENSG00000051382
Kegg:05223	Non-small cell lung cancer	3	40	10	1963	0.00127562	0.0060837	ENSG00000121879,ENSG00000142208,ENSG00000051382
GO:0005515,GO:0016301,GO:0006468	protein binding (MF),kinase activity (MF),protein phosphorylation (BP)	3	40	12	1963	0.00226298	0.00588375	ENSG00000121879,ENSG00000180228,ENSG00000142208
Kegg:04620	Toll-like receptor signaling pathway	3	40	12	1963	0.00226298	0.00825323	ENSG00000121879,ENSG00000142208,ENSG00000051382
Kegg:05212	Pancreatic cancer	3	40	12	1963	0.00226298	0.00825323	ENSG00000121879,ENSG00000142208,ENSG00000051382
Kegg:05213	Endometrial cancer	3	40	12	1963	0.00226298	0.00825323	ENSG00000121879,ENSG00000142208,ENSG00000051382
Kegg:05215	Prostate cancer	3	40	12	1963	0.00226298	0.00825323	ENSG00000121879,ENSG00000142208,ENSG00000051382
Kegg:04210	Apoptosis	3	40	13	1963	0.00289396	0.00854407	ENSG00000121879,ENSG00000142208,ENSG00000051382
Kegg:05142	Chagas disease (American trypanosomiasis)	3	40	13	1963	0.00289396	0.00854407	ENSG00000121879,ENSG00000142208,ENSG00000051382
Kegg:05145	Toxoplasmosis	3	40	13	1963	0.00289396	0.00854407	ENSG00000121879,ENSG00000142208,ENSG00000051382
Kegg:04914	Progesterone-mediated oocyte maturation	3	40	14	1963	0.00362328	0.00898572	ENSG00000121879,ENSG00000142208,ENSG00000051382
Kegg:05214	Glioma	3	40	14	1963	0.00362328	0.00898572	ENSG00000121879,ENSG00000142208,ENSG00000051382
Kegg:05220	Chronic myeloid leukemia	3	40	14	1963	0.00362328	0.00898572	ENSG00000121879,ENSG00000142208,ENSG00000051382
Kegg:05210	Colorectal cancer	3	40	15	1963	0.00445544	0.0106245	ENSG00000121879,ENSG00000142208,ENSG00000051382
Kegg:04380	Osteoclast differentiation	3	40	17	1963	0.00644411	0.0142691	ENSG00000121879,ENSG00000142208,ENSG00000051382
GO:0005515,GO:0007275,GO:0030154	protein binding (MF),multicellular organismal development (BP),cell differentiation (BP)	3	40	18	1963	0.00760748	0.0156153	ENSG00000022267,ENSG00000142208,ENSG00000117724
Kegg:04370	VEGF signaling pathway	3	40	18	1963	0.00760748	0.0147395	ENSG00000121879,ENSG00000142208,ENSG00000051382
Kegg:04650	Natural killer cell mediated cytotoxicity	3	40	18	1963	0.00760748	0.0147395	ENSG00000121879,ENSG00000051382,ENSG00000160293
GO:0005515,Kegg:03013	protein binding (MF),RNA transport	3	40	21	1963	0.0118066	0.0219266	ENSG00000030066,ENSG00000104408,ENSG00000155561
GO:0008134	transcription factor binding (MF)	3	40	22	1963	0.0134497	0.0243972	ENSG00000151240,ENSG00000117724,ENSG00000068024
GO:0005515,GO:0016567	protein binding (MF),protein ubiquitination (BP)	3	40	23	1963	0.0152173	0.0263766	ENSG00000142208,ENSG00000109654,ENSG00000197323
GO:0005515,GO:0055085	protein binding (MF),transmembrane transport (BP)	3	40	26	1963	0.0212766	0.0345745	ENSG00000030066,ENSG00000117528,ENSG00000155561
Kegg:03013	RNA transport	3	40	26	1963	0.0212766	0.03769	ENSG00000030066,ENSG00000104408,ENSG00000155561
GO:0046872,GO:0007165	metal ion binding (MF),signal transduction (BP)	3	40	28	1963	0.0259525	0.0404858	ENSG00000205268,ENSG00000106615,ENSG00000160293
GO:0005515,GO:0008286	protein binding (MF),insulin receptor signaling pathway (BP)	3	40	29	1963	0.0284816	0.0435601	ENSG00000148730,ENSG00000121879,ENSG00000142208
GO:0008285	negative regulation of cell proliferation (BP)	3	40	30	1963	0.031138	0.0467069	ENSG00000180228,ENSG00000164434,ENSG00000068024
Kegg:00480	Glutathione metabolism	2	40	8	1963	0.0136595	0.0249085	ENSG00000138413,ENSG00000142657

## Sheet: C3_concordant
Items	Items_Details	Support	List size	Reference Support	Reference size	Hyp	Hyp_c	Genes
GO:0005576	extracellular region (CC)	14	123	102	1963	0.00361492	0.0456513	ENSG00000107317,ENSG00000120885,ENSG00000030582,ENSG00000166147,ENSG00000166033,ENSG00000167578,ENSG00000100097,ENSG00000160307,ENSG00000168481,ENSG00000176978,ENSG00000117984,ENSG00000148180,ENSG00000166086,ENSG00000137076
GO:0005615	extracellular space (CC)	13	123	57	1963	2.84883e-05	0.0125918	ENSG00000104267,ENSG00000107317,ENSG00000187764,ENSG00000120885,ENSG00000030582,ENSG00000166147,ENSG00000166033,ENSG00000167578,ENSG00000100097,ENSG00000117984,ENSG00000148180,ENSG00000119537,ENSG00000166086
GO:0005576,GO:0005615	extracellular region (CC),extracellular space (CC)	10	123	43	1963	0.00021339	0.0314395	ENSG00000107317,ENSG00000120885,ENSG00000030582,ENSG00000166147,ENSG00000166033,ENSG00000167578,ENSG00000100097,ENSG00000117984,ENSG00000148180,ENSG00000166086
GO:0005886,GO:0043231	plasma membrane (CC),intracellular membrane-bounded organelle (CC)	5	123	11	1963	0.000304946	0.0192552	ENSG00000033627,ENSG00000109062,ENSG00000131381,ENSG00000093010,ENSG00000137076
GO:0005576,GO:0031012,GO:0005615	extracellular region (CC),extracellular matrix (CC),extracellular space (CC)	5	123	13	1963	0.000766824	0.0376596	ENSG00000120885,ENSG00000166147,ENSG00000166033,ENSG00000100097,ENSG00000117984
GO:0005737,GO:0005634,GO:0043231	cytoplasm (CC),nucleus (CC),intracellular membrane-bounded organelle (CC)	5	123	17	1963	0.00300662	0.0402705	ENSG00000033627,ENSG00000109062,ENSG00000144711,ENSG00000013364,ENSG00000163346
GO:0005737,GO:0005615	cytoplasm (CC),extracellular space (CC)	5	123	19	1963	0.00510407	0.0490434	ENSG00000104267,ENSG00000107317,ENSG00000120885,ENSG00000100097,ENSG00000148180
GO:0005737,GO:0048471,GO:0005576	cytoplasm (CC),perinuclear region of cytoplasm (CC),extracellular region (CC)	4	123	8	1963	0.000847906	0.0312312	ENSG00000107317,ENSG00000120885,ENSG00000160307,ENSG00000148180
GO:0005829,GO:0016023	cytosol (CC),cytoplasmic membrane-bounded vesicle (CC)	4	123	8	1963	0.000847906	0.0312312	ENSG00000123159,ENSG00000140992,ENSG00000176978,ENSG00000117592
GO:0005886,GO:0010008	plasma membrane (CC),endosome membrane (CC)	4	123	9	1963	0.00145251	0.0279134	ENSG00000033627,ENSG00000134243,ENSG00000005893,ENSG00000131381
GO:0005737,GO:0005886,GO:0043231	cytoplasm (CC),plasma membrane (CC),intracellular membrane-bounded organelle (CC)	4	123	10	1963	0.00230412	0.0328523	ENSG00000033627,ENSG00000109062,ENSG00000093010,ENSG00000137076
GO:0005737,GO:0005576,GO:0005615	cytoplasm (CC),extracellular region (CC),extracellular space (CC)	4	123	12	1963	0.00492143	0.049438	ENSG00000107317,ENSG00000120885,ENSG00000100097,ENSG00000148180
GO:0008219,GO:0006629	cell death (BP),lipid metabolic process (BP)	3	123	4	1963	0.000920251	0.0310585	ENSG00000120885,ENSG00000032444,ENSG00000166340
GO:0005576,GO:0005739,GO:0005615	extracellular region (CC),mitochondrion (CC),extracellular space (CC)	3	123	4	1963	0.000920251	0.0203376	ENSG00000120885,ENSG00000030582,ENSG00000167578
Kegg:04142,Kegg:05152	Lysosome,Tuberculosis	3	123	5	1963	0.00219518	0.0493915	ENSG00000033627,ENSG00000117984,ENSG00000005893
GO:0042470,Kegg:04142	melanosome (CC),Lysosome	3	123	5	1963	0.00219518	0.0323423	ENSG00000033627,ENSG00000166340,ENSG00000117984

## Sheet: C3_discordant
Items	Items_Details	Support	List size	Reference Support	Reference size	Hyp	Hyp_c	Genes
GO:0005737,GO:0019717	cytoplasm (CC),synaptosome (CC)	3	32	25	1963	0.00833729	0.038176	ENSG00000108443,ENSG00000159082,ENSG00000089041
GO:0016020,GO:0005622	membrane (CC),intracellular (CC)	3	32	23	1963	0.00657283	0.0408455	ENSG00000117394,ENSG00000137409,ENSG00000073921
GO:0005515,GO:0005634,GO:0048471	protein binding (MF),nucleus (CC),perinuclear region of cytoplasm (CC)	3	32	28	1963	0.0114631	0.0453315	ENSG00000130479,ENSG00000108443,ENSG00000073921
GO:0005737,GO:0006955	cytoplasm (CC),immune response (BP)	2	32	3	1963	0.000858358	0.0186693	ENSG00000111348,ENSG00000168067
GO:0005737,GO:0016787,GO:0003676	cytoplasm (CC),hydrolase activity (MF),nucleic acid binding (MF)	2	32	4	1963	0.00169813	0.0164152	ENSG00000154743,ENSG00000159082
GO:0005886,GO:0005887,GO:0009897	plasma membrane (CC),integral to plasma membrane (CC),external side of plasma membrane (CC)	2	32	4	1963	0.00169813	0.0164152	ENSG00000187244,ENSG00000089041
GO:0016020,GO:0016021,GO:0043065	membrane (CC),integral to membrane (CC),positive regulation of apoptotic process (BP)	2	32	4	1963	0.00169813	0.0164152	ENSG00000137409,ENSG00000089041
GO:0005515,GO:0005622,GO:0043231	protein binding (MF),intracellular (CC),intracellular membrane-bounded organelle (CC)	2	32	4	1963	0.00169813	0.0164152	ENSG00000073921,ENSG00000175220
GO:0008286,Kegg:04150,GO:0048015	insulin receptor signaling pathway (BP),mTOR signaling pathway,phosphatidylinositol-mediated signaling (BP)	2	32	5	1963	0.00279959	0.0221422	ENSG00000108443,ENSG00000167965
GO:0016020,GO:0005622,GO:0016021	membrane (CC),intracellular (CC),integral to membrane (CC)	2	32	6	1963	0.004154	0.0301165	ENSG00000117394,ENSG00000137409
GO:0005737,GO:0000166,GO:0019717	cytoplasm (CC),nucleotide binding (MF),synaptosome (CC)	2	32	8	1963	0.00758768	0.0366738	ENSG00000108443,ENSG00000159082
GO:0005739,GO:0045471	mitochondrion (CC),response to ethanol (BP)	2	32	8	1963	0.00758768	0.0366738	ENSG00000108443,ENSG00000125166
GO:0007165,GO:0009986	signal transduction (BP),cell surface (CC)	2	32	8	1963	0.00758768	0.0366738	ENSG00000108443,ENSG00000187244
GO:0005886,GO:0005975	plasma membrane (CC),carbohydrate metabolic process (BP)	2	32	9	1963	0.00965048	0.0399805	ENSG00000117394,ENSG00000125166

## Sheet: C4_concordant
Items	Items_Details	Support	List size	Reference Support	Reference size	Hyp	Hyp_c	Genes
GO:0007165	signal transduction (BP)	22	111	169	1963	0.00010879	0.00217579	ENSG00000058335,ENSG00000158186,ENSG00000137825,ENSG00000150995,ENSG00000167971,ENSG00000163932,ENSG00000170017,ENSG00000112186,ENSG00000179841,ENSG00000006740,ENSG00000078304,ENSG00000076864,ENSG00000166501,ENSG00000065559,ENSG00000188191,ENSG00000169032,ENSG00000132535,ENSG00000198793,ENSG00000160145,ENSG00000108852,ENSG00000154027,ENSG00000182621
GO:0000166,GO:0005524	nucleotide binding (MF),ATP binding (MF)	22	111	260	1963	0.0298315	0.0450287	ENSG00000132622,ENSG00000137825,ENSG00000067704,ENSG00000166908,ENSG00000065357,ENSG00000134318,ENSG00000163932,ENSG00000198648,ENSG00000157087,ENSG00000110931,ENSG00000166501,ENSG00000149269,ENSG00000087191,ENSG00000078070,ENSG00000065559,ENSG00000169032,ENSG00000078295,ENSG00000198793,ENSG00000160145,ENSG00000186111,ENSG00000089220,ENSG00000154027
GO:0005737,GO:0005886	cytoplasm (CC),plasma membrane (CC)	20	111	225	1963	0.0236936	0.0411317	ENSG00000171914,ENSG00000072110,ENSG00000171992,ENSG00000150995,ENSG00000116584,ENSG00000134318,ENSG00000163932,ENSG00000157087,ENSG00000091428,ENSG00000102879,ENSG00000166501,ENSG00000149269,ENSG00000169282,ENSG00000152413,ENSG00000169032,ENSG00000132535,ENSG00000078295,ENSG00000155097,ENSG00000186111,ENSG00000182732
GO:0005886,GO:0005829	plasma membrane (CC),cytosol (CC)	14	111	129	1963	0.0118561	0.024402	ENSG00000058335,ENSG00000072110,ENSG00000065357,ENSG00000116584,ENSG00000134318,ENSG00000163932,ENSG00000157087,ENSG00000179841,ENSG00000091428,ENSG00000166501,ENSG00000149269,ENSG00000169032,ENSG00000155097,ENSG00000186111
GO:0005737,GO:0005886,GO:0005829	cytoplasm (CC),plasma membrane (CC),cytosol (CC)	11	111	100	1963	0.0228603	0.0401542	ENSG00000072110,ENSG00000116584,ENSG00000134318,ENSG00000163932,ENSG00000157087,ENSG00000091428,ENSG00000166501,ENSG00000149269,ENSG00000169032,ENSG00000155097,ENSG00000186111
GO:0030054	cell junction (CC)	11	111	104	1963	0.0297179	0.0496188	ENSG00000173227,ENSG00000171992,ENSG00000116584,ENSG00000089169,ENSG00000116544,ENSG00000115194,ENSG00000149269,ENSG00000152413,ENSG00000132535,ENSG00000186111,ENSG00000198010
GO:0000166,GO:0007165	nucleotide binding (MF),signal transduction (BP)	10	111	55	1963	0.000760554	0.00357908	ENSG00000158186,ENSG00000137825,ENSG00000163932,ENSG00000166501,ENSG00000065559,ENSG00000188191,ENSG00000169032,ENSG00000198793,ENSG00000160145,ENSG00000154027
GO:0035556	intracellular signal transduction (BP)	10	111	60	1963	0.00154127	0.00601471	ENSG00000154822,ENSG00000065357,ENSG00000116584,ENSG00000134318,ENSG00000163932,ENSG00000166501,ENSG00000078295,ENSG00000160145,ENSG00000182732,ENSG00000182621
GO:0000166,GO:0006468	nucleotide binding (MF),protein phosphorylation (BP)	10	111	63	1963	0.00226175	0.00652035	ENSG00000134318,ENSG00000163932,ENSG00000198648,ENSG00000110931,ENSG00000166501,ENSG00000149269,ENSG00000065559,ENSG00000188191,ENSG00000198793,ENSG00000160145
GO:0005624	membrane fraction (CC)	10	111	79	1963	0.0118314	0.0244186	ENSG00000125149,ENSG00000175497,ENSG00000198648,ENSG00000091428,ENSG00000076864,ENSG00000115194,ENSG00000149269,ENSG00000078295,ENSG00000108852,ENSG00000182621
GO:0055085	transmembrane transport (BP)	10	111	80	1963	0.0128894	0.0220568	ENSG00000167114,ENSG00000150995,ENSG00000157087,ENSG00000115194,ENSG00000169282,ENSG00000188191,ENSG00000164466,ENSG00000078295,ENSG00000130204,ENSG00000155097
GO:0005515,GO:0007165	protein binding (MF),signal transduction (BP)	10	111	85	1963	0.0192858	0.0313272	ENSG00000150995,ENSG00000163932,ENSG00000179841,ENSG00000078304,ENSG00000076864,ENSG00000166501,ENSG00000065559,ENSG00000169032,ENSG00000132535,ENSG00000198793
GO:0000166,GO:0005524,GO:0006468	nucleotide binding (MF),ATP binding (MF),protein phosphorylation (BP)	9	111	61	1963	0.0062187	0.013092	ENSG00000134318,ENSG00000163932,ENSG00000198648,ENSG00000110931,ENSG00000166501,ENSG00000149269,ENSG00000065559,ENSG00000198793,ENSG00000160145
GO:0048011	nerve growth factor receptor signaling pathway (BP)	9	111	69	1963	0.0138799	0.0231332	ENSG00000058335,ENSG00000150995,ENSG00000116584,ENSG00000163932,ENSG00000188191,ENSG00000169032,ENSG00000078295,ENSG00000198793,ENSG00000160145
GO:0000166,GO:0005524,GO:0007165	nucleotide binding (MF),ATP binding (MF),signal transduction (BP)	8	111	38	1963	0.000960844	0.00439243	ENSG00000137825,ENSG00000163932,ENSG00000166501,ENSG00000065559,ENSG00000169032,ENSG00000198793,ENSG00000160145,ENSG00000154027
Kegg:04510	Focal adhesion	8	111	45	1963	0.00303532	0.00823139	ENSG00000171914,ENSG00000058335,ENSG00000072110,ENSG00000134318,ENSG00000166501,ENSG00000149269,ENSG00000169032,ENSG00000186111
GO:0000166,GO:0005524,GO:0004674	nucleotide binding (MF),ATP binding (MF),protein serine/threonine kinase activity (MF)	8	111	62	1963	0.0212979	0.0327659	ENSG00000134318,ENSG00000163932,ENSG00000110931,ENSG00000149269,ENSG00000065559,ENSG00000169032,ENSG00000198793,ENSG00000160145
GO:0005886,GO:0030054	plasma membrane (CC),cell junction (CC)	8	111	66	1963	0.0299733	0.0497102	ENSG00000171992,ENSG00000116584,ENSG00000116544,ENSG00000149269,ENSG00000152413,ENSG00000132535,ENSG00000186111,ENSG00000198010
Kegg:04070	Phosphatidylinositol signaling system	7	111	23	1963	0.00017772	0.00183453	ENSG00000137825,ENSG00000150995,ENSG00000166908,ENSG00000065357,ENSG00000166501,ENSG00000186111,ENSG00000182621
Kegg:04912	GnRH signaling pathway	7	111	23	1963	0.00017772	0.00183453	ENSG00000150995,ENSG00000163932,ENSG00000166501,ENSG00000065559,ENSG00000169032,ENSG00000078295,ENSG00000182621
GO:0007165,GO:0048011	signal transduction (BP),nerve growth factor receptor signaling pathway (BP)	7	111	24	1963	0.000239286	0.00239286	ENSG00000058335,ENSG00000150995,ENSG00000163932,ENSG00000188191,ENSG00000169032,ENSG00000198793,ENSG00000160145
Kegg:04270	Vascular smooth muscle contraction	7	111	27	1963	0.000532668	0.00370552	ENSG00000150995,ENSG00000134318,ENSG00000163932,ENSG00000166501,ENSG00000169032,ENSG00000078295,ENSG00000182621
Kegg:04062	Chemokine signaling pathway	7	111	31	1963	0.00130563	0.00542598	ENSG00000134318,ENSG00000163932,ENSG00000166501,ENSG00000149269,ENSG00000169032,ENSG00000078295,ENSG00000182621
GO:0046872,GO:0000166,GO:0005524	metal ion binding (MF),nucleotide binding (MF),ATP binding (MF)	7	111	50	1963	0.020332	0.0323694	ENSG00000134318,ENSG00000163932,ENSG00000157087,ENSG00000166501,ENSG00000078070,ENSG00000078295,ENSG00000160145
Kegg:04810	Regulation of actin cytoskeleton	7	111	50	1963	0.020332	0.0323694	ENSG00000072110,ENSG00000158186,ENSG00000166908,ENSG00000134318,ENSG00000149269,ENSG00000169032,ENSG00000186111
GO:0043025	neuronal cell body (CC)	7	111	53	1963	0.0272859	0.0458675	ENSG00000116584,ENSG00000116544,ENSG00000170017,ENSG00000157087,ENSG00000198793,ENSG00000160145,ENSG00000089220
GO:0007165,Kegg:04912	signal transduction (BP),GnRH signaling pathway	6	111	12	1963	2.01261e-05	0.00161009	ENSG00000150995,ENSG00000163932,ENSG00000166501,ENSG00000065559,ENSG00000169032,ENSG00000182621
Kegg:04062,Kegg:04270	Chemokine signaling pathway,Vascular smooth muscle contraction	6	111	12	1963	2.01261e-05	0.00161009	ENSG00000134318,ENSG00000163932,ENSG00000166501,ENSG00000169032,ENSG00000078295,ENSG00000182621
Kegg:04270,Kegg:04912	Vascular smooth muscle contraction,GnRH signaling pathway	6	111	14	1963	5.95483e-05	0.00190555	ENSG00000150995,ENSG00000163932,ENSG00000166501,ENSG00000169032,ENSG00000078295,ENSG00000182621
GO:0000166,GO:0005524,Kegg:04062	nucleotide binding (MF),ATP binding (MF),Chemokine signaling pathway	6	111	18	1963	0.00030521	0.00244168	ENSG00000134318,ENSG00000163932,ENSG00000166501,ENSG00000149269,ENSG00000169032,ENSG00000078295
GO:0000166,GO:0005524,GO:0006915	nucleotide binding (MF),ATP binding (MF),apoptotic process (BP)	6	111	19	1963	0.000425695	0.00316796	ENSG00000163932,ENSG00000166501,ENSG00000149269,ENSG00000087191,ENSG00000065559,ENSG00000160145
GO:0000166,GO:0035556,GO:0005524	nucleotide binding (MF),intracellular signal transduction (BP),ATP binding (MF)	6	111	21	1963	0.000775444	0.00359626	ENSG00000065357,ENSG00000134318,ENSG00000163932,ENSG00000166501,ENSG00000078295,ENSG00000160145
GO:0046872,GO:0035556	metal ion binding (MF),intracellular signal transduction (BP)	6	111	23	1963	0.00131406	0.00525624	ENSG00000116584,ENSG00000134318,ENSG00000163932,ENSG00000166501,ENSG00000078295,ENSG00000160145
GO:0000166,Kegg:04810	nucleotide binding (MF),Regulation of actin cytoskeleton	6	111	23	1963	0.00131406	0.00525624	ENSG00000158186,ENSG00000166908,ENSG00000134318,ENSG00000149269,ENSG00000169032,ENSG00000186111
GO:0000166,GO:0007165,GO:0006468	nucleotide binding (MF),signal transduction (BP),protein phosphorylation (BP)	6	111	23	1963	0.00131406	0.00525624	ENSG00000163932,ENSG00000166501,ENSG00000065559,ENSG00000188191,ENSG00000198793,ENSG00000160145
GO:0000166,GO:0048011	nucleotide binding (MF),nerve growth factor receptor signaling pathway (BP)	6	111	30	1963	0.00558269	0.0118309	ENSG00000163932,ENSG00000188191,ENSG00000169032,ENSG00000078295,ENSG00000198793,ENSG00000160145
Kegg:04724	Glutamatergic synapse	6	111	31	1963	0.00660919	0.013471	ENSG00000150995,ENSG00000166501,ENSG00000152413,ENSG00000132535,ENSG00000078295,ENSG00000182621
Kegg:04666	Fc gamma R-mediated phagocytosis	6	111	32	1963	0.0077665	0.0157296	ENSG00000163932,ENSG00000166501,ENSG00000149269,ENSG00000169032,ENSG00000132970,ENSG00000186111
GO:0005515,Kegg:04510	protein binding (MF),Focal adhesion	6	111	35	1963	0.012111	0.0208361	ENSG00000171914,ENSG00000072110,ENSG00000134318,ENSG00000166501,ENSG00000149269,ENSG00000169032
Kegg:04020	Calcium signaling pathway	6	111	40	1963	0.0227531	0.0348373	ENSG00000137825,ENSG00000150995,ENSG00000157087,ENSG00000166501,ENSG00000078295,ENSG00000182621
GO:0007165,Kegg:04270,Kegg:04912	signal transduction (BP),Vascular smooth muscle contraction,GnRH signaling pathway	5	111	6	1963	3.05394e-06	0.000977259	ENSG00000150995,ENSG00000163932,ENSG00000166501,ENSG00000169032,ENSG00000182621
GO:0035556,Kegg:04062,Kegg:04270	intracellular signal transduction (BP),Chemokine signaling pathway,Vascular smooth muscle contraction	5	111	9	1963	5.58451e-05	0.0019856	ENSG00000134318,ENSG00000163932,ENSG00000166501,ENSG00000078295,ENSG00000182621
Kegg:04020,Kegg:04970,Kegg:04972	Calcium signaling pathway,Salivary secretion,Pancreatic secretion	5	111	9	1963	5.58451e-05	0.0019856	ENSG00000150995,ENSG00000157087,ENSG00000166501,ENSG00000078295,ENSG00000182621
GO:0005515,GO:0007165,Kegg:04912	protein binding (MF),signal transduction (BP),GnRH signaling pathway	5	111	10	1963	0.000106665	0.00227552	ENSG00000150995,ENSG00000163932,ENSG00000166501,ENSG00000065559,ENSG00000169032
GO:0000166,Kegg:04666,GO:0005524	nucleotide binding (MF),Fc gamma R-mediated phagocytosis,ATP binding (MF)	5	111	10	1963	0.000106665	0.00227552	ENSG00000163932,ENSG00000166501,ENSG00000149269,ENSG00000169032,ENSG00000186111
Kegg:04062,Kegg:04270,Kegg:04912	Chemokine signaling pathway,Vascular smooth muscle contraction,GnRH signaling pathway	5	111	10	1963	0.000106665	0.00227552	ENSG00000163932,ENSG00000166501,ENSG00000169032,ENSG00000078295,ENSG00000182621
GO:0007268,GO:0007165	synaptic transmission (BP),signal transduction (BP)	5	111	12	1963	0.00030579	0.00232983	ENSG00000058335,ENSG00000179841,ENSG00000166501,ENSG00000132535,ENSG00000182621
Kegg:04270,Kegg:04540,Kegg:04912	Vascular smooth muscle contraction,Gap junction,GnRH signaling pathway	5	111	12	1963	0.00030579	0.00232983	ENSG00000150995,ENSG00000166501,ENSG00000169032,ENSG00000078295,ENSG00000182621
GO:0000166,GO:0005524,Kegg:04070	nucleotide binding (MF),ATP binding (MF),Phosphatidylinositol signaling system	5	111	13	1963	0.00047462	0.00337508	ENSG00000137825,ENSG00000166908,ENSG00000065357,ENSG00000166501,ENSG00000186111
GO:0000166,GO:0007165,GO:0048011	nucleotide binding (MF),signal transduction (BP),nerve growth factor receptor signaling pathway (BP)	5	111	15	1963	0.00101047	0.00425462	ENSG00000163932,ENSG00000188191,ENSG00000169032,ENSG00000198793,ENSG00000160145
Kegg:04010,GO:0007165	MAPK signaling pathway,signal transduction (BP)	5	111	15	1963	0.00101047	0.00425462	ENSG00000058335,ENSG00000158186,ENSG00000166501,ENSG00000065559,ENSG00000169032
GO:0005515,Kegg:04270	protein binding (MF),Vascular smooth muscle contraction	5	111	17	1963	0.00190024	0.00552798	ENSG00000150995,ENSG00000134318,ENSG00000163932,ENSG00000166501,ENSG00000169032
GO:0000166,Kegg:04510,GO:0005524	nucleotide binding (MF),Focal adhesion,ATP binding (MF)	5	111	17	1963	0.00190024	0.00552798	ENSG00000134318,ENSG00000166501,ENSG00000149269,ENSG00000169032,ENSG00000186111
GO:0000166,Kegg:04810,GO:0005524	nucleotide binding (MF),Regulation of actin cytoskeleton,ATP binding (MF)	5	111	17	1963	0.00190024	0.00552798	ENSG00000166908,ENSG00000134318,ENSG00000149269,ENSG00000169032,ENSG00000186111
GO:0007268,Kegg:04724	synaptic transmission (BP),Glutamatergic synapse	5	111	17	1963	0.00190024	0.00552798	ENSG00000166501,ENSG00000152413,ENSG00000132535,ENSG00000078295,ENSG00000182621
GO:0000166,GO:0005524,Kegg:04912	nucleotide binding (MF),ATP binding (MF),GnRH signaling pathway	5	111	18	1963	0.00251371	0.00687512	ENSG00000163932,ENSG00000166501,ENSG00000065559,ENSG00000169032,ENSG00000078295
GO:0046872,GO:0006915	metal ion binding (MF),apoptotic process (BP)	5	111	20	1963	0.00415246	0.00984287	ENSG00000023228,ENSG00000116584,ENSG00000163932,ENSG00000166501,ENSG00000160145
GO:0006915,GO:0007165	apoptotic process (BP),signal transduction (BP)	5	111	20	1963	0.00415246	0.00984287	ENSG00000058335,ENSG00000163932,ENSG00000166501,ENSG00000065559,ENSG00000160145
GO:0000166,GO:0005524,GO:0048011	nucleotide binding (MF),ATP binding (MF),nerve growth factor receptor signaling pathway (BP)	5	111	22	1963	0.00644017	0.0132106	ENSG00000163932,ENSG00000169032,ENSG00000078295,ENSG00000198793,ENSG00000160145
Kegg:04510,Kegg:04810	Focal adhesion,Regulation of actin cytoskeleton	5	111	24	1963	0.00949351	0.0178701	ENSG00000072110,ENSG00000134318,ENSG00000149269,ENSG00000169032,ENSG00000186111
GO:0000166,Kegg:04010	nucleotide binding (MF),MAPK signaling pathway	5	111	25	1963	0.0113418	0.0206215	ENSG00000158186,ENSG00000166501,ENSG00000149269,ENSG00000065559,ENSG00000169032
GO:0006112	energy reserve metabolic process (BP)	5	111	25	1963	0.0113418	0.0206215	ENSG00000150995,ENSG00000179841,ENSG00000091428,ENSG00000188191,ENSG00000078295
GO:0007264,GO:0007165	small GTPase mediated signal transduction (BP),signal transduction (BP)	5	111	30	1963	0.0242823	0.0370017	ENSG00000058335,ENSG00000158186,ENSG00000006740,ENSG00000169032,ENSG00000160145
GO:0000166,GO:0005524,GO:0016740	nucleotide binding (MF),ATP binding (MF),transferase activity (MF)	5	111	32	1963	0.0313689	0.047127	ENSG00000137825,ENSG00000166908,ENSG00000065357,ENSG00000186111,ENSG00000154027
GO:0007165,Kegg:04020,Kegg:04070	signal transduction (BP),Calcium signaling pathway,Phosphatidylinositol signaling system	4	111	4	1963	9.74956e-06	0.00155993	ENSG00000137825,ENSG00000150995,ENSG00000166501,ENSG00000182621
GO:0046872,GO:0035556,GO:0006915	metal ion binding (MF),intracellular signal transduction (BP),apoptotic process (BP)	4	111	6	1963	0.000133739	0.00213982	ENSG00000116584,ENSG00000163932,ENSG00000166501,ENSG00000160145
GO:0007165,Kegg:04724	signal transduction (BP),Glutamatergic synapse	4	111	8	1963	0.000570907	0.00344698	ENSG00000150995,ENSG00000166501,ENSG00000132535,ENSG00000182621
GO:0046872,GO:0005515,GO:0006915	metal ion binding (MF),protein binding (MF),apoptotic process (BP)	4	111	10	1963	0.00156715	0.00583125	ENSG00000023228,ENSG00000116584,ENSG00000163932,ENSG00000166501
Kegg:04270,Kegg:04912,GO:0048011	Vascular smooth muscle contraction,GnRH signaling pathway,nerve growth factor receptor signaling pathway (BP)	4	111	10	1963	0.00156715	0.00583125	ENSG00000150995,ENSG00000163932,ENSG00000169032,ENSG00000078295
GO:0046872,GO:0035556,GO:0048011	metal ion binding (MF),intracellular signal transduction (BP),nerve growth factor receptor signaling pathway (BP)	4	111	11	1963	0.00235594	0.00649915	ENSG00000116584,ENSG00000163932,ENSG00000078295,ENSG00000160145
GO:0000166,Kegg:04010,GO:0007165	nucleotide binding (MF),MAPK signaling pathway,signal transduction (BP)	4	111	11	1963	0.00235594	0.00649915	ENSG00000158186,ENSG00000166501,ENSG00000065559,ENSG00000169032
Kegg:04010,GO:0006915	MAPK signaling pathway,apoptotic process (BP)	4	111	11	1963	0.00235594	0.00649915	ENSG00000058335,ENSG00000166501,ENSG00000149269,ENSG00000065559
GO:0046872,GO:0005515,GO:0035556	metal ion binding (MF),protein binding (MF),intracellular signal transduction (BP)	4	111	11	1963	0.00235594	0.00649915	ENSG00000116584,ENSG00000134318,ENSG00000163932,ENSG00000166501
GO:0005515,GO:0007165,GO:0048011	protein binding (MF),signal transduction (BP),nerve growth factor receptor signaling pathway (BP)	4	111	13	1963	0.00467275	0.0109947	ENSG00000150995,ENSG00000163932,ENSG00000169032,ENSG00000198793
GO:0000166,GO:0005524,Kegg:04020	nucleotide binding (MF),ATP binding (MF),Calcium signaling pathway	4	111	16	1963	0.0104234	0.0191695	ENSG00000137825,ENSG00000157087,ENSG00000166501,ENSG00000078295
Kegg:04010,Kegg:04510	MAPK signaling pathway,Focal adhesion	4	111	16	1963	0.0104234	0.0191695	ENSG00000058335,ENSG00000166501,ENSG00000149269,ENSG00000169032
Kegg:00562,Kegg:04070	Inositol phosphate metabolism,Phosphatidylinositol signaling system	4	111	16	1963	0.0104234	0.0191695	ENSG00000137825,ENSG00000166908,ENSG00000186111,ENSG00000182621
GO:0048011,GO:0007202	nerve growth factor receptor signaling pathway (BP),activation of phospholipase C activity (BP)	4	111	16	1963	0.0104234	0.0191695	ENSG00000150995,ENSG00000163932,ENSG00000188191,ENSG00000078295
GO:0051056,GO:0005085	regulation of small GTPase mediated signal transduction (BP),guanyl-nucleotide exchange factor activity (MF)	4	111	18	1963	0.0160552	0.0262125	ENSG00000058335,ENSG00000116584,ENSG00000091428,ENSG00000160145
GO:0035556,GO:0007165	intracellular signal transduction (BP),signal transduction (BP)	4	111	19	1963	0.0194674	0.0313043	ENSG00000163932,ENSG00000166501,ENSG00000160145,ENSG00000182621
GO:0006112,GO:0050796	energy reserve metabolic process (BP),regulation of insulin secretion (BP)	4	111	19	1963	0.0194674	0.0313043	ENSG00000150995,ENSG00000179841,ENSG00000091428,ENSG00000188191
GO:0006810,GO:0055085	transport (BP),transmembrane transport (BP)	4	111	21	1963	0.0275522	0.0417853	ENSG00000167114,ENSG00000157087,ENSG00000115194,ENSG00000155097
GO:0005515,Kegg:04510,Kegg:04810	protein binding (MF),Focal adhesion,Regulation of actin cytoskeleton	4	111	22	1963	0.0322437	0.0477685	ENSG00000072110,ENSG00000134318,ENSG00000149269,ENSG00000169032
GO:0006915,GO:0048011	apoptotic process (BP),nerve growth factor receptor signaling pathway (BP)	4	111	22	1963	0.0322437	0.0477685	ENSG00000058335,ENSG00000116584,ENSG00000163932,ENSG00000160145
GO:0051287	NAD binding (MF)	4	111	22	1963	0.0322437	0.0477685	ENSG00000111716,ENSG00000152642,ENSG00000166411,ENSG00000101365
GO:0000166,GO:0006468,GO:0045859	nucleotide binding (MF),protein phosphorylation (BP),regulation of protein kinase activity (BP)	3	111	3	1963	0.000176756	0.00195041	ENSG00000110931,ENSG00000188191,ENSG00000198793
Kegg:05016,GO:0007165,Kegg:04724	Huntington's disease,signal transduction (BP),Glutamatergic synapse	3	111	3	1963	0.000176756	0.00195041	ENSG00000150995,ENSG00000132535,ENSG00000182621
GO:0005515,GO:0007165,Kegg:04724	protein binding (MF),signal transduction (BP),Glutamatergic synapse	3	111	5	1963	0.00162451	0.00490419	ENSG00000150995,ENSG00000166501,ENSG00000132535
Kegg:04010,Kegg:04510,GO:0006915	MAPK signaling pathway,Focal adhesion,apoptotic process (BP)	3	111	5	1963	0.00162451	0.00490419	ENSG00000058335,ENSG00000166501,ENSG00000149269
Kegg:04010,GO:0006915,GO:0007165	MAPK signaling pathway,apoptotic process (BP),signal transduction (BP)	3	111	5	1963	0.00162451	0.00490419	ENSG00000058335,ENSG00000166501,ENSG00000065559
GO:0007268,GO:0007165,Kegg:04724	synaptic transmission (BP),signal transduction (BP),Glutamatergic synapse	3	111	5	1963	0.00162451	0.00490419	ENSG00000166501,ENSG00000132535,ENSG00000182621
Kegg:05143	African trypanosomiasis	3	111	5	1963	0.00162451	0.00490419	ENSG00000172009,ENSG00000166501,ENSG00000182621
GO:0035254	glutamate receptor binding (MF)	3	111	5	1963	0.00162451	0.00490419	ENSG00000058335,ENSG00000125149,ENSG00000157087
GO:0017016	Ras GTPase binding (MF)	3	111	5	1963	0.00162451	0.00490419	ENSG00000091428,ENSG00000076864,ENSG00000169032
GO:0000166,GO:0007584	nucleotide binding (MF),response to nutrient (BP)	3	111	6	1963	0.00311529	0.00772785	ENSG00000167114,ENSG00000161267,ENSG00000198793
GO:0007264,Kegg:04010,GO:0007165	small GTPase mediated signal transduction (BP),MAPK signaling pathway,signal transduction (BP)	3	111	6	1963	0.00311529	0.00772785	ENSG00000058335,ENSG00000158186,ENSG00000169032
GO:0007596,GO:0030168,Kegg:04070	blood coagulation (BP),platelet activation (BP),Phosphatidylinositol signaling system	3	111	6	1963	0.00311529	0.00772785	ENSG00000150995,ENSG00000065357,ENSG00000166501
GO:0005515,GO:0007268,GO:0007165	protein binding (MF),synaptic transmission (BP),signal transduction (BP)	3	111	7	1963	0.00522792	0.0111529	ENSG00000179841,ENSG00000166501,ENSG00000132535
GO:0005515,GO:0007165,Kegg:04114	protein binding (MF),signal transduction (BP),Oocyte meiosis	3	111	7	1963	0.00522792	0.0111529	ENSG00000150995,ENSG00000078304,ENSG00000169032
GO:0000166,GO:0007165,Kegg:04530	nucleotide binding (MF),signal transduction (BP),Tight junction	3	111	7	1963	0.00522792	0.0111529	ENSG00000158186,ENSG00000163932,ENSG00000166501
GO:0000166,GO:0008603	nucleotide binding (MF),cAMP-dependent protein kinase regulator activity (MF)	3	111	7	1963	0.00522792	0.0111529	ENSG00000091428,ENSG00000188191,ENSG00000154027
GO:0035556,Kegg:04070	intracellular signal transduction (BP),Phosphatidylinositol signaling system	3	111	7	1963	0.00522792	0.0111529	ENSG00000065357,ENSG00000166501,ENSG00000182621
GO:0007411,GO:0007010	axon guidance (BP),cytoskeleton organization (BP)	3	111	7	1963	0.00522792	0.0111529	ENSG00000112186,ENSG00000099204,ENSG00000149269
GO:0006915,GO:0007165,GO:0048011	apoptotic process (BP),signal transduction (BP),nerve growth factor receptor signaling pathway (BP)	3	111	7	1963	0.00522792	0.0111529	ENSG00000058335,ENSG00000163932,ENSG00000160145
GO:0003779,GO:0007010	actin binding (MF),cytoskeleton organization (BP)	3	111	8	1963	0.00802213	0.0152802	ENSG00000112186,ENSG00000099204,ENSG00000132970
Kegg:04010,Kegg:04510,GO:0007165	MAPK signaling pathway,Focal adhesion,signal transduction (BP)	3	111	8	1963	0.00802213	0.0152802	ENSG00000058335,ENSG00000166501,ENSG00000169032
Kegg:04310,GO:0007165	Wnt signaling pathway,signal transduction (BP)	3	111	8	1963	0.00802213	0.0152802	ENSG00000078304,ENSG00000166501,ENSG00000182621
GO:0005516,GO:0005509	calmodulin binding (MF),calcium ion binding (MF)	3	111	9	1963	0.0115417	0.0200726	ENSG00000157087,ENSG00000110931,ENSG00000182621
GO:0005515,GO:0006816	protein binding (MF),calcium ion transport (BP)	3	111	9	1963	0.0115417	0.0200726	ENSG00000150995,ENSG00000157087,ENSG00000102879
GO:0007264,GO:0007165,GO:0048011	small GTPase mediated signal transduction (BP),signal transduction (BP),nerve growth factor receptor signaling pathway (BP)	3	111	9	1963	0.0115417	0.0200726	ENSG00000058335,ENSG00000169032,ENSG00000160145
GO:0035556,GO:0005509	intracellular signal transduction (BP),calcium ion binding (MF)	3	111	9	1963	0.0115417	0.0200726	ENSG00000154822,ENSG00000065357,ENSG00000182621
GO:0007596,GO:0006112,GO:0050796	blood coagulation (BP),energy reserve metabolic process (BP),regulation of insulin secretion (BP)	3	111	9	1963	0.0115417	0.0200726	ENSG00000150995,ENSG00000091428,ENSG00000188191
GO:0007165,GO:0006112,GO:0050796	signal transduction (BP),energy reserve metabolic process (BP),regulation of insulin secretion (BP)	3	111	9	1963	0.0115417	0.0200726	ENSG00000150995,ENSG00000179841,ENSG00000188191
GO:0005516,GO:0007165	calmodulin binding (MF),signal transduction (BP)	3	111	10	1963	0.0158165	0.0259553	ENSG00000137825,ENSG00000179841,ENSG00000182621
GO:0000166,Kegg:04010,Kegg:04810	nucleotide binding (MF),MAPK signaling pathway,Regulation of actin cytoskeleton	3	111	10	1963	0.0158165	0.0259553	ENSG00000158186,ENSG00000149269,ENSG00000169032
GO:0016491,GO:0016616	oxidoreductase activity (MF),oxidoreductase activity, acting on the CH-OH group of donors, NAD or NADP as acceptor (MF)	3	111	10	1963	0.0158165	0.0259553	ENSG00000134333,ENSG00000166411,ENSG00000101365
GO:0000166,Kegg:04670	nucleotide binding (MF),Leukocyte transendothelial migration	3	111	11	1963	0.0208643	0.0322539	ENSG00000134318,ENSG00000091428,ENSG00000166501
GO:0000166,GO:0006112	nucleotide binding (MF),energy reserve metabolic process (BP)	3	111	11	1963	0.0208643	0.0322539	ENSG00000091428,ENSG00000188191,ENSG00000078295
GO:0035556,GO:0004871	intracellular signal transduction (BP),signal transducer activity (MF)	3	111	11	1963	0.0208643	0.0322539	ENSG00000154822,ENSG00000182732,ENSG00000182621
GO:0005509,GO:0007596,GO:0030168	calcium ion binding (MF),blood coagulation (BP),platelet activation (BP)	3	111	11	1963	0.0208643	0.0322539	ENSG00000072110,ENSG00000065357,ENSG00000157087
GO:0000902	cell morphogenesis (BP)	3	111	11	1963	0.0208643	0.0322539	ENSG00000116584,ENSG00000157087,ENSG00000112186
GO:0005515,Kegg:04510,Kegg:04670	protein binding (MF),Focal adhesion,Leukocyte transendothelial migration	3	111	13	1963	0.0332978	0.0477816	ENSG00000072110,ENSG00000134318,ENSG00000166501
GO:0000166,GO:0007264,GO:0007165	nucleotide binding (MF),small GTPase mediated signal transduction (BP),signal transduction (BP)	3	111	13	1963	0.0332978	0.0477816	ENSG00000158186,ENSG00000169032,ENSG00000160145
GO:0000166,GO:0005509,GO:0005524	nucleotide binding (MF),calcium ion binding (MF),ATP binding (MF)	3	111	13	1963	0.0332978	0.0477816	ENSG00000065357,ENSG00000157087,ENSG00000110931
GO:0000166,GO:0005524,GO:0006950	nucleotide binding (MF),ATP binding (MF),response to stress (BP)	3	111	13	1963	0.0332978	0.0477816	ENSG00000132622,ENSG00000198648,ENSG00000065559
GO:0000166,GO:0007420	nucleotide binding (MF),brain development (BP)	3	111	13	1963	0.0332978	0.0477816	ENSG00000157087,ENSG00000161267,ENSG00000089220
GO:0000166,GO:0048011,GO:0007202	nucleotide binding (MF),nerve growth factor receptor signaling pathway (BP),activation of phospholipase C activity (BP)	3	111	13	1963	0.0332978	0.0477816	ENSG00000163932,ENSG00000188191,ENSG00000078295
GO:0043547,GO:0005096	positive regulation of GTPase activity (BP),GTPase activator activity (MF)	3	111	13	1963	0.0332978	0.0477816	ENSG00000076864,ENSG00000182732,ENSG00000182621

## Sheet: C4_discordant
Items	Items_Details	Support	List size	Reference Support	Reference size	Hyp	Hyp_c	Genes
GO:0005739	mitochondrion (CC)	37	154	315	1963	0.00495828	0.0321593	ENSG00000074317,ENSG00000166165,ENSG00000197157,ENSG00000116171,ENSG00000085760,ENSG00000134265,ENSG00000113013,ENSG00000139180,ENSG00000178741,ENSG00000005022,ENSG00000111737,ENSG00000141367,ENSG00000133943,ENSG00000178952,ENSG00000126267,ENSG00000154174,ENSG00000106554,ENSG00000122873,ENSG00000140374,ENSG00000156515,ENSG00000151729,ENSG00000170634,ENSG00000099624,ENSG00000174243,ENSG00000165629…
GO:0005509	calcium ion binding (MF)	18	154	99	1963	0.000455554	0.00895922	ENSG00000013016,ENSG00000074317,ENSG00000115756,ENSG00000122359,ENSG00000198626,ENSG00000172575,ENSG00000169851,ENSG00000152583,ENSG00000130402,ENSG00000197043,ENSG00000024422,ENSG00000103154,ENSG00000157782,ENSG00000167323,ENSG00000249915,ENSG00000067715,ENSG00000110955,ENSG00000076554
GO:0005515,GO:0005509	protein binding (MF),calcium ion binding (MF)	13	154	36	1963	1.24405e-06	0.000293596	ENSG00000013016,ENSG00000122359,ENSG00000198626,ENSG00000130402,ENSG00000197043,ENSG00000024422,ENSG00000103154,ENSG00000157782,ENSG00000167323,ENSG00000249915,ENSG00000067715,ENSG00000110955,ENSG00000076554
GO:0005739,Kegg:05016	mitochondrion (CC),Huntington's disease	9	154	39	1963	0.00245121	0.0229884	ENSG00000139180,ENSG00000178741,ENSG00000005022,ENSG00000141367,ENSG00000126267,ENSG00000151729,ENSG00000099624,ENSG00000165629,ENSG00000110955
GO:0005739,Kegg:05016,Kegg:05012	mitochondrion (CC),Huntington's disease,Parkinson's disease	8	154	36	1963	0.00546226	0.0344619	ENSG00000139180,ENSG00000178741,ENSG00000005022,ENSG00000126267,ENSG00000151729,ENSG00000099624,ENSG00000165629,ENSG00000110955
Kegg:05016,Kegg:05012	Huntington's disease,Parkinson's disease	8	154	37	1963	0.00651397	0.0313734	ENSG00000139180,ENSG00000178741,ENSG00000005022,ENSG00000126267,ENSG00000151729,ENSG00000099624,ENSG00000165629,ENSG00000110955
GO:0006754	ATP biosynthetic process (BP)	7	154	13	1963	1.85048e-05	0.00218356	ENSG00000099624,ENSG00000165629,ENSG00000163399,ENSG00000143153,ENSG00000149925,ENSG00000105409,ENSG00000110955
Kegg:04260	Cardiac muscle contraction	6	154	20	1963	0.00326765	0.0208423	ENSG00000178741,ENSG00000198626,ENSG00000126267,ENSG00000163399,ENSG00000143153,ENSG00000105409
GO:0005886,GO:0005634,GO:0005730	plasma membrane (CC),nucleus (CC),nucleolus (CC)	6	154	22	1963	0.00551319	0.0344699	ENSG00000171867,ENSG00000103316,ENSG00000174243,ENSG00000105220,ENSG00000079819,ENSG00000188026
Kegg:05016,GO:0005215	Huntington's disease,transporter activity (MF)	5	154	7	1963	5.18e-05	0.00152782	ENSG00000005022,ENSG00000151729,ENSG00000099624,ENSG00000042753,ENSG00000110955
GO:0016820	hydrolase activity, acting on acid anhydrides, catalyzing transmembrane movement of substances (MF)	5	154	11	1963	0.000877766	0.0364273	ENSG00000163399,ENSG00000114573,ENSG00000047249,ENSG00000105409,ENSG00000110955
GO:0016820	hydrolase activity, acting on acid anhydrides, catalyzing transmembrane movement of substances (MF)	5	154	11	1963	0.000877766	0.00828611	ENSG00000163399,ENSG00000114573,ENSG00000047249,ENSG00000105409,ENSG00000110955
GO:0005509,GO:0007596	calcium ion binding (MF),blood coagulation (BP)	5	154	14	1963	0.00313141	0.0205281	ENSG00000013016,ENSG00000172575,ENSG00000130402,ENSG00000024422,ENSG00000167323
GO:0005515,GO:0005215	protein binding (MF),transporter activity (MF)	5	154	16	1963	0.006	0.0295242	ENSG00000005022,ENSG00000151729,ENSG00000070814,ENSG00000067715,ENSG00000110955
GO:0006810,GO:0005215	transport (BP),transporter activity (MF)	5	154	18	1963	0.0103578	0.0461214	ENSG00000005022,ENSG00000151729,ENSG00000042753,ENSG00000070814,ENSG00000110955
Kegg:04961	Endocrine and other factor-regulated calcium reabsorption	5	154	19	1963	0.0131843	0.0478691	ENSG00000141367,ENSG00000163399,ENSG00000042753,ENSG00000143153,ENSG00000105409
GO:0006813	potassium ion transport (BP)	5	154	19	1963	0.0131843	0.0478691	ENSG00000073969,ENSG00000069424,ENSG00000163399,ENSG00000143153,ENSG00000105409
GO:0007268,GO:0017157	synaptic transmission (BP),regulation of exocytosis (BP)	4	154	4	1963	3.66819e-05	0.00144282	ENSG00000073969,ENSG00000105649,ENSG00000099365,ENSG00000067715
GO:0055085,Kegg:04973	transmembrane transport (BP),Carbohydrate digestion and absorption	4	154	4	1963	3.66819e-05	0.00144282	ENSG00000156515,ENSG00000163399,ENSG00000143153,ENSG00000105409
Kegg:05016,GO:0005215,Kegg:05012	Huntington's disease,transporter activity (MF),Parkinson's disease	4	154	4	1963	3.66819e-05	0.00144282	ENSG00000005022,ENSG00000151729,ENSG00000099624,ENSG00000110955
GO:0005515,GO:0005509,GO:0048306	protein binding (MF),calcium ion binding (MF),calcium-dependent protein binding (MF)	4	154	5	1963	0.000172163	0.00369368	ENSG00000122359,ENSG00000157782,ENSG00000249915,ENSG00000067715
Kegg:04973	Carbohydrate digestion and absorption	4	154	5	1963	0.000172163	0.014806	ENSG00000156515,ENSG00000163399,ENSG00000143153,ENSG00000105409
GO:0006810,Kegg:05016,GO:0005215	transport (BP),Huntington's disease,transporter activity (MF)	4	154	5	1963	0.000172163	0.00369368	ENSG00000005022,ENSG00000151729,ENSG00000042753,ENSG00000110955
GO:0017075	syntaxin-1 binding (MF)	4	154	6	1963	0.000484892	0.0241476	ENSG00000101298,ENSG00000132639,ENSG00000067715,ENSG00000145920
GO:0046933	hydrogen ion transporting ATP synthase activity, rotational mechanism (MF)	4	154	6	1963	0.000484892	0.0241476	ENSG00000099624,ENSG00000165629,ENSG00000114573,ENSG00000110955
GO:0055085,Kegg:04972,Kegg:04260	transmembrane transport (BP),Pancreatic secretion,Cardiac muscle contraction	4	154	6	1963	0.000484892	0.00476811	ENSG00000198626,ENSG00000163399,ENSG00000143153,ENSG00000105409
GO:0017075	syntaxin-1 binding (MF)	4	154	6	1963	0.000484892	0.00476811	ENSG00000101298,ENSG00000132639,ENSG00000067715,ENSG00000145920
GO:0006200,GO:0006754	ATP catabolic process (BP),ATP biosynthetic process (BP)	4	154	6	1963	0.000484892	0.00476811	ENSG00000099624,ENSG00000165629,ENSG00000163399,ENSG00000110955
GO:0019905	syntaxin binding (MF)	4	154	7	1963	0.00106236	0.033066	ENSG00000073969,ENSG00000125814,ENSG00000105402,ENSG00000145920
GO:0048306	calcium-dependent protein binding (MF)	4	154	7	1963	0.00106236	0.033066	ENSG00000122359,ENSG00000157782,ENSG00000249915,ENSG00000067715
GO:0019905	syntaxin binding (MF)	4	154	7	1963	0.00106236	0.00964297	ENSG00000073969,ENSG00000125814,ENSG00000105402,ENSG00000145920
GO:0005515,GO:0006810,GO:0005215	protein binding (MF),transport (BP),transporter activity (MF)	4	154	8	1963	0.00199535	0.0134544	ENSG00000005022,ENSG00000151729,ENSG00000070814,ENSG00000110955
GO:0005515,GO:0005509,GO:0007596	protein binding (MF),calcium ion binding (MF),blood coagulation (BP)	4	154	9	1963	0.00337349	0.0204139	ENSG00000013016,ENSG00000130402,ENSG00000024422,ENSG00000167323
GO:0005524,GO:0006754	ATP binding (MF),ATP biosynthetic process (BP)	4	154	9	1963	0.00337349	0.0204139	ENSG00000099624,ENSG00000163399,ENSG00000105409,ENSG00000110955
GO:0005739,GO:0042645	mitochondrion (CC),mitochondrial nucleoid (CC)	4	154	9	1963	0.00337349	0.0278715	ENSG00000113013,ENSG00000005022,ENSG00000178952,ENSG00000110955
GO:0005739,GO:0005887	mitochondrion (CC),integral to plasma membrane (CC)	4	154	9	1963	0.00337349	0.0278715	ENSG00000005022,ENSG00000151729,ENSG00000167085,ENSG00000114573
GO:0055085,GO:0016820	transmembrane transport (BP),hydrolase activity, acting on acid anhydrides, catalyzing transmembrane movement of substances (MF)	4	154	10	1963	0.00528184	0.0265216	ENSG00000163399,ENSG00000114573,ENSG00000047249,ENSG00000105409
GO:0034641,Kegg:00330	cellular nitrogen compound metabolic process (BP),Arginine and proline metabolism	4	154	10	1963	0.00528184	0.0265216	ENSG00000166165,ENSG00000130005,ENSG00000120053,ENSG00000130707
GO:0005975,Kegg:00010,GO:0006096	carbohydrate metabolic process (BP),Glycolysis / Gluconeogenesis,glycolysis (BP)	4	154	10	1963	0.00528184	0.0265216	ENSG00000111640,ENSG00000156515,ENSG00000105220,ENSG00000149925
GO:0043025,GO:0045202	neuronal cell body (CC),synapse (CC)	4	154	11	1963	0.00779846	0.0451011	ENSG00000132639,ENSG00000157782,ENSG00000131238,ENSG00000145920
GO:0000166,GO:0003676,GO:0005524	nucleotide binding (MF),nucleic acid binding (MF),ATP binding (MF)	4	154	12	1963	0.0109926	0.0480418	ENSG00000013016,ENSG00000024422,ENSG00000174243,ENSG00000134440
GO:0005515,GO:0007268,GO:0017157	protein binding (MF),synaptic transmission (BP),regulation of exocytosis (BP)	3	154	3	1963	0.00047565	0.0053454	ENSG00000073969,ENSG00000105649,ENSG00000067715
GO:0000166,GO:0006810,Kegg:00190	nucleotide binding (MF),transport (BP),Oxidative phosphorylation	3	154	3	1963	0.00047565	0.0053454	ENSG00000139180,ENSG00000114573,ENSG00000110955
GO:0005391	sodium:potassium-exchanging ATPase activity (MF)	3	154	3	1963	0.00047565	0.039479	ENSG00000163399,ENSG00000143153,ENSG00000105409
GO:0070044	synaptobrevin 2-SNAP-25-syntaxin-1a complex (CC)	3	154	3	1963	0.00047565	0.00767677	ENSG00000125814,ENSG00000132639,ENSG00000105402
GO:0005890	sodium:potassium-exchanging ATPase complex (CC)	3	154	3	1963	0.00047565	0.0442355	ENSG00000163399,ENSG00000143153,ENSG00000105409
GO:0007268,GO:0019631	synaptic transmission (BP),protein transport (BP)	3	154	4	1963	0.00179255	0.0128195	ENSG00000073969,ENSG00000042753,ENSG00000105649
GO:0007269,GO:0017075	neurotransmitter secretion (BP),syntaxin-1 binding (MF)	3	154	4	1963	0.00179255	0.0128195	ENSG00000101298,ENSG00000132639,ENSG00000067715
GO:0005515,GO:0006813	protein binding (MF),potassium ion transport (BP)	3	154	5	1963	0.00422314	0.0226514	ENSG00000073969,ENSG00000163399,ENSG00000143153
GO:0005515,GO:0006200,GO:0016820	protein binding (MF),ATP catabolic process (BP),hydrolase activity, acting on acid anhydrides, catalyzing transmembrane movement of substances (MF)	3	154	5	1963	0.00422314	0.0226514	ENSG00000163399,ENSG00000047249,ENSG00000110955
GO:0005524,GO:0006200,GO:0006754	ATP binding (MF),ATP catabolic process (BP),ATP biosynthetic process (BP)	3	154	5	1963	0.00422314	0.0226514	ENSG00000099624,ENSG00000163399,ENSG00000110955
GO:0043025,GO:0045202,GO:0030425	neuronal cell body (CC),synapse (CC),dendrite (CC)	3	154	5	1963	0.00422314	0.0276496	ENSG00000157782,ENSG00000131238,ENSG00000145920
GO:0005515,GO:0042803,GO:0005509	protein binding (MF),protein homodimerization activity (MF),calcium ion binding (MF)	3	154	6	1963	0.00796139	0.0361325	ENSG00000130402,ENSG00000249915,ENSG00000076554
GO:0005515,GO:0006754	protein binding (MF),ATP biosynthetic process (BP)	3	154	6	1963	0.00796139	0.0361325	ENSG00000163399,ENSG00000143153,ENSG00000110955
GO:0008344	adult locomotory behavior (BP)	3	154	6	1963	0.00796139	0.0361325	ENSG00000131238,ENSG00000173267,ENSG00000105409
GO:0005737,GO:0043025,GO:0048471	cytoplasm (CC),neuronal cell body (CC),perinuclear region of cytoplasm (CC)	3	154	6	1963	0.00796139	0.0418576	ENSG00000132639,ENSG00000157782,ENSG00000173267
GO:0005515,GO:0008152	protein binding (MF),metabolic process (BP)	3	154	7	1963	0.0131357	0.0492066	ENSG00000171867,ENSG00000116171,ENSG00000165704
GO:0034641,GO:0008652	cellular nitrogen compound metabolic process (BP),cellular amino acid biosynthetic process (BP)	3	154	7	1963	0.0131357	0.0492066	ENSG00000145293,ENSG00000120053,ENSG00000130707
GO:0016079	synaptic vesicle exocytosis (BP)	3	154	7	1963	0.0131357	0.0492066	ENSG00000105649,ENSG00000067715,ENSG00000145920
Kegg:00350	Tyrosine metabolism	3	154	7	1963	0.0131357	0.0492066	ENSG00000240972,ENSG00000103876,ENSG00000120053

## Sheet: concordant
Items	Items_Details	Support	List size	Reference Support	Reference size	Hyp	Hyp_c	Genes
GO:0007165	signal transduction (BP)	40	324	169	1963	0.00774553	0.0398426	ENSG00000058335,ENSG00000158186,ENSG00000221866,ENSG00000137825,ENSG00000221914,ENSG00000150995,ENSG00000167971,ENSG00000131771,ENSG00000198431,ENSG00000030582,ENSG00000149256,ENSG00000163932,ENSG00000170017,ENSG00000101266,ENSG00000133731,ENSG00000138835,ENSG00000196935,ENSG00000100097,ENSG00000112186,ENSG00000179841,ENSG00000006740,ENSG00000078304,ENSG00000076864,ENSG00000166501,ENSG00000143376…
GO:0035556	intracellular signal transduction (BP)	19	324	60	1963	0.00243163	0.0343974	ENSG00000196914,ENSG00000082701,ENSG00000154822,ENSG00000131771,ENSG00000065357,ENSG00000116584,ENSG00000134318,ENSG00000163932,ENSG00000155974,ENSG00000140992,ENSG00000115896,ENSG00000166501,ENSG00000005249,ENSG00000071242,ENSG00000078295,ENSG00000160145,ENSG00000102882,ENSG00000182732,ENSG00000182621
GO:0000166,GO:0006468	nucleotide binding (MF),protein phosphorylation (BP)	19	324	63	1963	0.00450698	0.0246794	ENSG00000082701,ENSG00000134318,ENSG00000163932,ENSG00000198648,ENSG00000148053,ENSG00000101266,ENSG00000110931,ENSG00000072195,ENSG00000140992,ENSG00000166501,ENSG00000149269,ENSG00000116141,ENSG00000151292,ENSG00000065559,ENSG00000188191,ENSG00000198793,ENSG00000103653,ENSG00000160145,ENSG00000102882
GO:0000166,GO:0005524,GO:0006468	nucleotide binding (MF),ATP binding (MF),protein phosphorylation (BP)	18	324	61	1963	0.00727163	0.0384236	ENSG00000082701,ENSG00000134318,ENSG00000163932,ENSG00000198648,ENSG00000148053,ENSG00000101266,ENSG00000110931,ENSG00000072195,ENSG00000140992,ENSG00000166501,ENSG00000149269,ENSG00000116141,ENSG00000151292,ENSG00000065559,ENSG00000198793,ENSG00000103653,ENSG00000160145,ENSG00000102882
GO:0000166,GO:0048011	nucleotide binding (MF),nerve growth factor receptor signaling pathway (BP)	12	324	30	1963	0.0017261	0.0404145	ENSG00000082701,ENSG00000163932,ENSG00000148053,ENSG00000140992,ENSG00000005249,ENSG00000071242,ENSG00000188191,ENSG00000169032,ENSG00000078295,ENSG00000198793,ENSG00000160145,ENSG00000102882
Kegg:04062	Chemokine signaling pathway	12	324	31	1963	0.00240611	0.0343947	ENSG00000082701,ENSG00000114450,ENSG00000134318,ENSG00000163932,ENSG00000070831,ENSG00000166501,ENSG00000149269,ENSG00000169032,ENSG00000078295,ENSG00000103653,ENSG00000102882,ENSG00000182621
GO:0000166,GO:0035556	nucleotide binding (MF),intracellular signal transduction (BP)	11	324	28	1963	0.00318042	0.0436263	ENSG00000082701,ENSG00000065357,ENSG00000134318,ENSG00000163932,ENSG00000140992,ENSG00000166501,ENSG00000005249,ENSG00000071242,ENSG00000078295,ENSG00000160145,ENSG00000102882
GO:0000166,GO:0035556,GO:0005524	nucleotide binding (MF),intracellular signal transduction (BP),ATP binding (MF)	10	324	21	1963	0.000843119	0.0279257	ENSG00000082701,ENSG00000065357,ENSG00000134318,ENSG00000163932,ENSG00000140992,ENSG00000166501,ENSG00000071242,ENSG00000078295,ENSG00000160145,ENSG00000102882
GO:0000166,GO:0005524,GO:0048011	nucleotide binding (MF),ATP binding (MF),nerve growth factor receptor signaling pathway (BP)	10	324	22	1963	0.00132247	0.0320698	ENSG00000082701,ENSG00000163932,ENSG00000148053,ENSG00000140992,ENSG00000071242,ENSG00000169032,ENSG00000078295,ENSG00000198793,ENSG00000160145,ENSG00000102882
GO:0000166,Kegg:04062	nucleotide binding (MF),Chemokine signaling pathway	10	324	23	1963	0.0020023	0.0348606	ENSG00000082701,ENSG00000134318,ENSG00000163932,ENSG00000070831,ENSG00000166501,ENSG00000149269,ENSG00000169032,ENSG00000078295,ENSG00000103653,ENSG00000102882
Kegg:04070	Phosphatidylinositol signaling system	10	324	23	1963	0.0020023	0.0348606	ENSG00000137825,ENSG00000150995,ENSG00000166908,ENSG00000065357,ENSG00000133731,ENSG00000150867,ENSG00000166501,ENSG00000133056,ENSG00000186111,ENSG00000182621
Kegg:04912	GnRH signaling pathway	10	324	23	1963	0.0020023	0.0348606	ENSG00000150995,ENSG00000163932,ENSG00000070831,ENSG00000166501,ENSG00000156052,ENSG00000065559,ENSG00000169032,ENSG00000078295,ENSG00000102882,ENSG00000182621
GO:0000166,Kegg:04010	nucleotide binding (MF),MAPK signaling pathway	10	324	25	1963	0.00419293	0.0365	ENSG00000158186,ENSG00000148053,ENSG00000070831,ENSG00000166501,ENSG00000149269,ENSG00000071242,ENSG00000065559,ENSG00000169032,ENSG00000126803,ENSG00000102882
GO:0035556,GO:0048011	intracellular signal transduction (BP),nerve growth factor receptor signaling pathway (BP)	10	324	25	1963	0.00419293	0.0365	ENSG00000196914,ENSG00000082701,ENSG00000116584,ENSG00000163932,ENSG00000140992,ENSG00000005249,ENSG00000071242,ENSG00000078295,ENSG00000160145,ENSG00000102882
GO:0000166,GO:0007411	nucleotide binding (MF),axon guidance (BP)	10	324	27	1963	0.0079399	0.0403835	ENSG00000082701,ENSG00000134318,ENSG00000101266,ENSG00000070831,ENSG00000149269,ENSG00000071242,ENSG00000169032,ENSG00000105357,ENSG00000186111,ENSG00000102882
Kegg:04270	Vascular smooth muscle contraction	10	324	27	1963	0.0079399	0.0403835	ENSG00000196914,ENSG00000150995,ENSG00000134318,ENSG00000163932,ENSG00000166501,ENSG00000156052,ENSG00000169032,ENSG00000078295,ENSG00000102882,ENSG00000182621
GO:0000166,GO:0005524,Kegg:04062	nucleotide binding (MF),ATP binding (MF),Chemokine signaling pathway	9	324	18	1963	0.000997667	0.0322579	ENSG00000082701,ENSG00000134318,ENSG00000163932,ENSG00000166501,ENSG00000149269,ENSG00000169032,ENSG00000078295,ENSG00000103653,ENSG00000102882
GO:0005515,GO:0000166,Kegg:04062	protein binding (MF),nucleotide binding (MF),Chemokine signaling pathway	9	324	19	1963	0.00162388	0.0386882	ENSG00000082701,ENSG00000134318,ENSG00000163932,ENSG00000070831,ENSG00000166501,ENSG00000149269,ENSG00000169032,ENSG00000103653,ENSG00000102882
GO:0000166,GO:0007411,GO:0005524	nucleotide binding (MF),axon guidance (BP),ATP binding (MF)	9	324	22	1963	0.00550724	0.0300355	ENSG00000082701,ENSG00000134318,ENSG00000101266,ENSG00000149269,ENSG00000071242,ENSG00000169032,ENSG00000105357,ENSG00000186111,ENSG00000102882
GO:0000166,Kegg:04510	nucleotide binding (MF),Focal adhesion	9	324	23	1963	0.00776041	0.0397685	ENSG00000082701,ENSG00000134318,ENSG00000140992,ENSG00000070831,ENSG00000166501,ENSG00000149269,ENSG00000169032,ENSG00000186111,ENSG00000102882
GO:0007165,GO:0048011	signal transduction (BP),nerve growth factor receptor signaling pathway (BP)	9	324	24	1963	0.0106537	0.0452118	ENSG00000058335,ENSG00000150995,ENSG00000163932,ENSG00000005249,ENSG00000071242,ENSG00000188191,ENSG00000169032,ENSG00000198793,ENSG00000160145
GO:0000166,GO:0048011,GO:0006468	nucleotide binding (MF),nerve growth factor receptor signaling pathway (BP),protein phosphorylation (BP)	8	324	15	1963	0.00112744	0.0300209	ENSG00000082701,ENSG00000163932,ENSG00000148053,ENSG00000140992,ENSG00000188191,ENSG00000198793,ENSG00000160145,ENSG00000102882
GO:0005515,Kegg:04912	protein binding (MF),GnRH signaling pathway	8	324	16	1963	0.00193475	0.0350318	ENSG00000150995,ENSG00000163932,ENSG00000070831,ENSG00000166501,ENSG00000156052,ENSG00000065559,ENSG00000169032,ENSG00000102882
GO:0000166,GO:0035556,GO:0048011	nucleotide binding (MF),intracellular signal transduction (BP),nerve growth factor receptor signaling pathway (BP)	8	324	17	1963	0.00313678	0.0434669	ENSG00000082701,ENSG00000163932,ENSG00000140992,ENSG00000005249,ENSG00000071242,ENSG00000078295,ENSG00000160145,ENSG00000102882
GO:0000166,Kegg:04510,GO:0005524	nucleotide binding (MF),Focal adhesion,ATP binding (MF)	8	324	17	1963	0.00313678	0.0434669	ENSG00000082701,ENSG00000134318,ENSG00000140992,ENSG00000166501,ENSG00000149269,ENSG00000169032,ENSG00000186111,ENSG00000102882
GO:0000166,Kegg:04010,GO:0005524	nucleotide binding (MF),MAPK signaling pathway,ATP binding (MF)	8	324	19	1963	0.00719295	0.0381563	ENSG00000148053,ENSG00000166501,ENSG00000149269,ENSG00000071242,ENSG00000065559,ENSG00000169032,ENSG00000126803,ENSG00000102882
GO:0000166,Kegg:04910	nucleotide binding (MF),Insulin signaling pathway	8	324	19	1963	0.00719295	0.0381563	ENSG00000171105,ENSG00000082701,ENSG00000140992,ENSG00000005249,ENSG00000188191,ENSG00000169032,ENSG00000198793,ENSG00000102882
GO:0005515,GO:0000166,Kegg:04510	protein binding (MF),nucleotide binding (MF),Focal adhesion	8	324	20	1963	0.0103015	0.0438542	ENSG00000082701,ENSG00000134318,ENSG00000140992,ENSG00000070831,ENSG00000166501,ENSG00000149269,ENSG00000169032,ENSG00000102882
GO:0000166,Kegg:04912	nucleotide binding (MF),GnRH signaling pathway	8	324	20	1963	0.0103015	0.0438542	ENSG00000163932,ENSG00000070831,ENSG00000166501,ENSG00000156052,ENSG00000065559,ENSG00000169032,ENSG00000078295,ENSG00000102882
GO:0000166,Kegg:04722	nucleotide binding (MF),Neurotrophin signaling pathway	8	324	20	1963	0.0103015	0.0438542	ENSG00000082701,ENSG00000163932,ENSG00000148053,ENSG00000070831,ENSG00000071242,ENSG00000169032,ENSG00000103653,ENSG00000102882
Kegg:04062,Kegg:04270	Chemokine signaling pathway,Vascular smooth muscle contraction	7	324	12	1963	0.00117678	0.0290558	ENSG00000134318,ENSG00000163932,ENSG00000166501,ENSG00000169032,ENSG00000078295,ENSG00000102882,ENSG00000182621
Kegg:04062,Kegg:04912	Chemokine signaling pathway,GnRH signaling pathway	7	324	12	1963	0.00117678	0.0290558	ENSG00000163932,ENSG00000070831,ENSG00000166501,ENSG00000169032,ENSG00000078295,ENSG00000102882,ENSG00000182621
Kegg:04270,Kegg:04540,Kegg:04912	Vascular smooth muscle contraction,Gap junction,GnRH signaling pathway	7	324	12	1963	0.00117678	0.0290558	ENSG00000150995,ENSG00000166501,ENSG00000156052,ENSG00000169032,ENSG00000078295,ENSG00000102882,ENSG00000182621
GO:0000166,GO:0005524,Kegg:04070	nucleotide binding (MF),ATP binding (MF),Phosphatidylinositol signaling system	7	324	13	1963	0.002192	0.0363016	ENSG00000137825,ENSG00000166908,ENSG00000065357,ENSG00000150867,ENSG00000166501,ENSG00000133056,ENSG00000186111
GO:0000166,GO:0048011,Kegg:04910	nucleotide binding (MF),nerve growth factor receptor signaling pathway (BP),Insulin signaling pathway	7	324	13	1963	0.002192	0.0363016	ENSG00000082701,ENSG00000140992,ENSG00000005249,ENSG00000188191,ENSG00000169032,ENSG00000198793,ENSG00000102882
GO:0000166,Kegg:04666	nucleotide binding (MF),Fc gamma R-mediated phagocytosis	7	324	14	1963	0.00377059	0.0332497	ENSG00000163932,ENSG00000070831,ENSG00000166501,ENSG00000149269,ENSG00000169032,ENSG00000186111,ENSG00000102882
GO:0000166,Kegg:04510,GO:0007411	nucleotide binding (MF),Focal adhesion,axon guidance (BP)	7	324	14	1963	0.00377059	0.0332497	ENSG00000082701,ENSG00000134318,ENSG00000070831,ENSG00000149269,ENSG00000169032,ENSG00000186111,ENSG00000102882
GO:0035556,Kegg:04062	intracellular signal transduction (BP),Chemokine signaling pathway	7	324	14	1963	0.00377059	0.0332497	ENSG00000082701,ENSG00000134318,ENSG00000163932,ENSG00000166501,ENSG00000078295,ENSG00000102882,ENSG00000182621
GO:0035556,Kegg:04270	intracellular signal transduction (BP),Vascular smooth muscle contraction	7	324	14	1963	0.00377059	0.0332497	ENSG00000196914,ENSG00000134318,ENSG00000163932,ENSG00000166501,ENSG00000078295,ENSG00000102882,ENSG00000182621
GO:0005515,GO:0000166,Kegg:04912	protein binding (MF),nucleotide binding (MF),GnRH signaling pathway	7	324	15	1963	0.00608334	0.0326528	ENSG00000163932,ENSG00000070831,ENSG00000166501,ENSG00000156052,ENSG00000065559,ENSG00000169032,ENSG00000102882
GO:0000166,Kegg:04810,GO:0007411	nucleotide binding (MF),Regulation of actin cytoskeleton,axon guidance (BP)	7	324	15	1963	0.00608334	0.0326528	ENSG00000134318,ENSG00000070831,ENSG00000149269,ENSG00000169032,ENSG00000105357,ENSG00000186111,ENSG00000102882
GO:0000166,GO:0005524,Kegg:04722	nucleotide binding (MF),ATP binding (MF),Neurotrophin signaling pathway	7	324	15	1963	0.00608334	0.0326528	ENSG00000082701,ENSG00000163932,ENSG00000148053,ENSG00000071242,ENSG00000169032,ENSG00000103653,ENSG00000102882
GO:0000166,GO:0007165,GO:0048011	nucleotide binding (MF),signal transduction (BP),nerve growth factor receptor signaling pathway (BP)	7	324	15	1963	0.00608334	0.0326528	ENSG00000163932,ENSG00000005249,ENSG00000071242,ENSG00000188191,ENSG00000169032,ENSG00000198793,ENSG00000160145
Kegg:00562,Kegg:04070	Inositol phosphate metabolism,Phosphatidylinositol signaling system	7	324	16	1963	0.00931001	0.0401365	ENSG00000137825,ENSG00000166908,ENSG00000133731,ENSG00000150867,ENSG00000133056,ENSG00000186111,ENSG00000182621
Kegg:04916	Melanogenesis	7	324	16	1963	0.00931001	0.0401365	ENSG00000082701,ENSG00000166501,ENSG00000156052,ENSG00000169032,ENSG00000078295,ENSG00000102882,ENSG00000182621
GO:0005515,GO:0007596,Kegg:04912	protein binding (MF),blood coagulation (BP),GnRH signaling pathway	6	324	9	1963	0.00104902	0.0290729	ENSG00000150995,ENSG00000163932,ENSG00000070831,ENSG00000166501,ENSG00000156052,ENSG00000102882
GO:0005515,Kegg:04270,Kegg:04912	protein binding (MF),Vascular smooth muscle contraction,GnRH signaling pathway	6	324	9	1963	0.00104902	0.0290729	ENSG00000150995,ENSG00000163932,ENSG00000166501,ENSG00000156052,ENSG00000169032,ENSG00000102882
GO:0000166,Kegg:04666,Kegg:04510	nucleotide binding (MF),Fc gamma R-mediated phagocytosis,Focal adhesion	6	324	9	1963	0.00104902	0.0290729	ENSG00000070831,ENSG00000166501,ENSG00000149269,ENSG00000169032,ENSG00000186111,ENSG00000102882
GO:0035556,Kegg:04062,Kegg:04270	intracellular signal transduction (BP),Chemokine signaling pathway,Vascular smooth muscle contraction	6	324	9	1963	0.00104902	0.0290729	ENSG00000134318,ENSG00000163932,ENSG00000166501,ENSG00000078295,ENSG00000102882,ENSG00000182621
Kegg:04020,Kegg:04970,Kegg:04972	Calcium signaling pathway,Salivary secretion,Pancreatic secretion	6	324	9	1963	0.00104902	0.0290729	ENSG00000150995,ENSG00000157087,ENSG00000166501,ENSG00000156052,ENSG00000078295,ENSG00000182621
GO:0000166,Kegg:04666,GO:0005524	nucleotide binding (MF),Fc gamma R-mediated phagocytosis,ATP binding (MF)	6	324	10	1963	0.00226026	0.0326535	ENSG00000163932,ENSG00000166501,ENSG00000149269,ENSG00000169032,ENSG00000186111,ENSG00000102882
GO:0048812	neuron projection morphogenesis (BP)	6	324	10	1963	0.00226026	0.0326535	ENSG00000174607,ENSG00000221866,ENSG00000120885,ENSG00000149269,ENSG00000169032,ENSG00000146425
Kegg:04062,Kegg:04270,Kegg:04912	Chemokine signaling pathway,Vascular smooth muscle contraction,GnRH signaling pathway	6	324	10	1963	0.00226026	0.0326535	ENSG00000163932,ENSG00000166501,ENSG00000169032,ENSG00000078295,ENSG00000102882,ENSG00000182621
Kegg:04062,Kegg:04916	Chemokine signaling pathway,Melanogenesis	6	324	10	1963	0.00226026	0.0326535	ENSG00000082701,ENSG00000166501,ENSG00000169032,ENSG00000078295,ENSG00000102882,ENSG00000182621
GO:0000166,Kegg:04062,Kegg:04912	nucleotide binding (MF),Chemokine signaling pathway,GnRH signaling pathway	6	324	11	1963	0.00428788	0.0348679	ENSG00000163932,ENSG00000070831,ENSG00000166501,ENSG00000169032,ENSG00000078295,ENSG00000102882
GO:0000166,Kegg:04270,Kegg:04912	nucleotide binding (MF),Vascular smooth muscle contraction,GnRH signaling pathway	6	324	11	1963	0.00428788	0.0348679	ENSG00000163932,ENSG00000166501,ENSG00000156052,ENSG00000169032,ENSG00000078295,ENSG00000102882
GO:0035556,GO:0007268	intracellular signal transduction (BP),synaptic transmission (BP)	6	324	11	1963	0.00428788	0.0348679	ENSG00000155974,ENSG00000140992,ENSG00000166501,ENSG00000071242,ENSG00000078295,ENSG00000182621
Kegg:04010,GO:0007411	MAPK signaling pathway,axon guidance (BP)	6	324	12	1963	0.00739897	0.0382046	ENSG00000138834,ENSG00000070831,ENSG00000149269,ENSG00000071242,ENSG00000169032,ENSG00000102882
GO:0007268,GO:0007165	synaptic transmission (BP),signal transduction (BP)	6	324	12	1963	0.00739897	0.0382046	ENSG00000058335,ENSG00000179841,ENSG00000166501,ENSG00000071242,ENSG00000132535,ENSG00000182621
GO:0007165,Kegg:04912	signal transduction (BP),GnRH signaling pathway	6	324	12	1963	0.00739897	0.0382046	ENSG00000150995,ENSG00000163932,ENSG00000166501,ENSG00000065559,ENSG00000169032,ENSG00000182621
GO:0005515,GO:0000166,Kegg:04270	protein binding (MF),nucleotide binding (MF),Vascular smooth muscle contraction	6	324	13	1963	0.0118621	0.0497183	ENSG00000134318,ENSG00000163932,ENSG00000166501,ENSG00000156052,ENSG00000169032,ENSG00000102882
Kegg:04662	B cell receptor signaling pathway	6	324	13	1963	0.0118621	0.0497183	ENSG00000110651,ENSG00000082701,ENSG00000166501,ENSG00000169032,ENSG00000120910,ENSG00000102882
Kegg:04971,Kegg:04972	Gastric acid secretion,Pancreatic secretion	6	324	13	1963	0.0118621	0.0497183	ENSG00000104267,ENSG00000150995,ENSG00000166501,ENSG00000156052,ENSG00000078295,ENSG00000182621
GO:0000166,GO:0045859	nucleotide binding (MF),regulation of protein kinase activity (BP)	5	324	6	1963	0.000622012	0.0301676	ENSG00000110931,ENSG00000070831,ENSG00000005249,ENSG00000188191,ENSG00000198793
GO:0007165,Kegg:04270,Kegg:04912	signal transduction (BP),Vascular smooth muscle contraction,GnRH signaling pathway	5	324	6	1963	0.000622012	0.0301676	ENSG00000150995,ENSG00000163932,ENSG00000166501,ENSG00000169032,ENSG00000182621
GO:0000166,GO:0009725	nucleotide binding (MF),response to hormone stimulus (BP)	5	324	7	1963	0.00188237	0.0345441	ENSG00000001084,ENSG00000168906,ENSG00000171105,ENSG00000099822,ENSG00000161267
GO:0035556,Kegg:04062,Kegg:04916	intracellular signal transduction (BP),Chemokine signaling pathway,Melanogenesis	5	324	8	1963	0.0043431	0.0325853	ENSG00000082701,ENSG00000166501,ENSG00000078295,ENSG00000102882,ENSG00000182621
GO:0008013	beta-catenin binding (MF)	5	324	8	1963	0.0043431	0.0325853	ENSG00000082701,ENSG00000101266,ENSG00000155974,ENSG00000170558,ENSG00000109062
GO:0005515,GO:0000166,Kegg:04916	protein binding (MF),nucleotide binding (MF),Melanogenesis	5	324	9	1963	0.0084607	0.0368258	ENSG00000082701,ENSG00000166501,ENSG00000156052,ENSG00000169032,ENSG00000102882
GO:0005515,GO:0000166,GO:0031295	protein binding (MF),nucleotide binding (MF),T cell costimulation (BP)	5	324	9	1963	0.0084607	0.0368258	ENSG00000140992,ENSG00000070831,ENSG00000149269,ENSG00000198793,ENSG00000103653
GO:0005515,Kegg:04960	protein binding (MF),Aldosterone-regulated sodium reabsorption	5	324	9	1963	0.0084607	0.0368258	ENSG00000171105,ENSG00000049759,ENSG00000140992,ENSG00000166501,ENSG00000102882
GO:0000166,Kegg:04010,GO:0007411	nucleotide binding (MF),MAPK signaling pathway,axon guidance (BP)	5	324	9	1963	0.0084607	0.0368258	ENSG00000070831,ENSG00000149269,ENSG00000071242,ENSG00000169032,ENSG00000102882
GO:0000166,GO:0007411,Kegg:04722	nucleotide binding (MF),axon guidance (BP),Neurotrophin signaling pathway	5	324	9	1963	0.0084607	0.0368258	ENSG00000082701,ENSG00000070831,ENSG00000071242,ENSG00000169032,ENSG00000102882
GO:0035556,GO:0007411	intracellular signal transduction (BP),axon guidance (BP)	5	324	9	1963	0.0084607	0.0368258	ENSG00000196914,ENSG00000082701,ENSG00000134318,ENSG00000071242,ENSG00000102882
GO:0007165,Kegg:04070	signal transduction (BP),Phosphatidylinositol signaling system	5	324	9	1963	0.0084607	0.0368258	ENSG00000137825,ENSG00000150995,ENSG00000133731,ENSG00000166501,ENSG00000182621
GO:0009636	response to toxin (BP)	5	324	9	1963	0.0084607	0.0368258	ENSG00000069535,ENSG00000161267,ENSG00000089220,ENSG00000143819,ENSG00000102882
GO:0007165,Kegg:04020,Kegg:04070	signal transduction (BP),Calcium signaling pathway,Phosphatidylinositol signaling system	4	324	4	1963	0.000733715	0.0249096	ENSG00000137825,ENSG00000150995,ENSG00000166501,ENSG00000182621
GO:0042493,GO:0007420	response to drug (BP),brain development (BP)	4	324	5	1963	0.00318868	0.0294573	ENSG00000099822,ENSG00000161267,ENSG00000112972,ENSG00000089220
GO:0005515,GO:0005158	protein binding (MF),insulin receptor binding (MF)	4	324	5	1963	0.00318868	0.0294573	ENSG00000171914,ENSG00000146247,ENSG00000140992,ENSG00000137076
GO:0035556,Kegg:04310,Kegg:04062	intracellular signal transduction (BP),Wnt signaling pathway,Chemokine signaling pathway	4	324	5	1963	0.00318868	0.0294573	ENSG00000082701,ENSG00000134318,ENSG00000166501,ENSG00000182621
GO:0043547,GO:0005096,GO:0004871	positive regulation of GTPase activity (BP),GTPase activator activity (MF),signal transducer activity (MF)	4	324	5	1963	0.00318868	0.0294573	ENSG00000138835,ENSG00000156052,ENSG00000182732,ENSG00000182621
GO:0010243	response to organic nitrogen (BP)	4	324	5	1963	0.00318868	0.0294573	ENSG00000109107,ENSG00000112972,ENSG00000089220,ENSG00000182621
Kegg:04916,Kegg:05010	Melanogenesis,Alzheimer's disease	4	324	5	1963	0.00318868	0.0294573	ENSG00000082701,ENSG00000156052,ENSG00000102882,ENSG00000182621
Kegg:05143	African trypanosomiasis	4	324	5	1963	0.00318868	0.0294573	ENSG00000172009,ENSG00000166501,ENSG00000156052,ENSG00000182621
GO:0005975,GO:0006006,Kegg:00052	carbohydrate metabolic process (BP),glucose metabolic process (BP),Galactose metabolism	4	324	5	1963	0.00318868	0.0294573	ENSG00000169764,ENSG00000141959,ENSG00000079739,ENSG00000067057
GO:0046872,GO:0005515,GO:0005975	metal ion binding (MF),protein binding (MF),carbohydrate metabolic process (BP)	4	324	6	1963	0.00832202	0.0384398	ENSG00000171105,ENSG00000169764,ENSG00000141959,ENSG00000163754
GO:0046872,GO:0035556,GO:0006915	metal ion binding (MF),intracellular signal transduction (BP),apoptotic process (BP)	4	324	6	1963	0.00832202	0.0384398	ENSG00000116584,ENSG00000163932,ENSG00000166501,ENSG00000160145
GO:0046872,GO:0005975,GO:0006006	metal ion binding (MF),carbohydrate metabolic process (BP),glucose metabolic process (BP)	4	324	6	1963	0.00832202	0.0384398	ENSG00000169764,ENSG00000141959,ENSG00000067057,ENSG00000163754
GO:0005515,Kegg:04666,GO:0006915	protein binding (MF),Fc gamma R-mediated phagocytosis,apoptotic process (BP)	4	324	6	1963	0.00832202	0.0384398	ENSG00000163932,ENSG00000166501,ENSG00000149269,ENSG00000148180
GO:0005515,GO:0048812	protein binding (MF),neuron projection morphogenesis (BP)	4	324	6	1963	0.00832202	0.0384398	ENSG00000120885,ENSG00000149269,ENSG00000169032,ENSG00000146425
GO:0000166,GO:0005524,GO:0008285	nucleotide binding (MF),ATP binding (MF),negative regulation of cell proliferation (BP)	4	324	6	1963	0.00832202	0.0384398	ENSG00000072195,ENSG00000071242,ENSG00000169032,ENSG00000103653
Kegg:00600	Sphingolipid metabolism	4	324	6	1963	0.00832202	0.0384398	ENSG00000174607,ENSG00000054983,ENSG00000119537,ENSG00000103056
GO:0033138	positive regulation of peptidyl-serine phosphorylation (BP)	4	324	6	1963	0.00832202	0.0384398	ENSG00000146247,ENSG00000070831,ENSG00000149269,ENSG00000116641
GO:0046872,Kegg:04020,Kegg:04724	metal ion binding (MF),Calcium signaling pathway,Glutamatergic synapse	4	324	7	1963	0.0169082	0.0487502	ENSG00000166501,ENSG00000156052,ENSG00000078295,ENSG00000120910
GO:0005515,GO:0000166,Kegg:05120	protein binding (MF),nucleotide binding (MF),Epithelial cell signaling in Helicobacter pylori infection	4	324	7	1963	0.0169082	0.0487502	ENSG00000070831,ENSG00000149269,ENSG00000065559,ENSG00000103653
GO:0005515,GO:0043066,GO:0008284	protein binding (MF),negative regulation of apoptotic process (BP),positive regulation of cell proliferation (BP)	4	324	7	1963	0.0169082	0.0487502	ENSG00000146247,ENSG00000120885,ENSG00000165672,ENSG00000196591
GO:0005515,GO:0007165,Kegg:04530	protein binding (MF),signal transduction (BP),Tight junction	4	324	7	1963	0.0169082	0.0487502	ENSG00000221914,ENSG00000163932,ENSG00000101266,ENSG00000166501
GO:0005515,Kegg:05142	protein binding (MF),Chagas disease (American trypanosomiasis)	4	324	7	1963	0.0169082	0.0487502	ENSG00000221914,ENSG00000156052,ENSG00000065559,ENSG00000102882
GO:0005515,GO:0000187	protein binding (MF),activation of MAPK activity (BP)	4	324	7	1963	0.0169082	0.0487502	ENSG00000171105,ENSG00000110651,ENSG00000169032,ENSG00000102882
GO:0005515,GO:0045727	protein binding (MF),positive regulation of translation (BP)	4	324	7	1963	0.0169082	0.0487502	ENSG00000070756,ENSG00000172239,ENSG00000198793,ENSG00000102882
GO:0000166,GO:0007165,Kegg:04530	nucleotide binding (MF),signal transduction (BP),Tight junction	4	324	7	1963	0.0169082	0.0487502	ENSG00000158186,ENSG00000163932,ENSG00000101266,ENSG00000166501
GO:0000166,GO:0008603	nucleotide binding (MF),cAMP-dependent protein kinase regulator activity (MF)	4	324	7	1963	0.0169082	0.0487502	ENSG00000091428,ENSG00000005249,ENSG00000188191,ENSG00000154027
GO:0035556,Kegg:04360,GO:0007411	intracellular signal transduction (BP),Axon guidance,axon guidance (BP)	4	324	7	1963	0.0169082	0.0487502	ENSG00000196914,ENSG00000082701,ENSG00000134318,ENSG00000102882
GO:0035556,GO:0007411,GO:0048011	intracellular signal transduction (BP),axon guidance (BP),nerve growth factor receptor signaling pathway (BP)	4	324	7	1963	0.0169082	0.0487502	ENSG00000196914,ENSG00000082701,ENSG00000071242,ENSG00000102882
GO:0035556,Kegg:04720	intracellular signal transduction (BP),Long-term potentiation	4	324	7	1963	0.0169082	0.0487502	ENSG00000166501,ENSG00000071242,ENSG00000102882,ENSG00000182621
Kegg:04810,GO:0007411,Kegg:04270	Regulation of actin cytoskeleton,axon guidance (BP),Vascular smooth muscle contraction	4	324	7	1963	0.0169082	0.0487502	ENSG00000196914,ENSG00000134318,ENSG00000169032,ENSG00000102882
GO:0005509,GO:0005488	calcium ion binding (MF),binding (MF)	4	324	7	1963	0.0169082	0.0487502	ENSG00000198363,ENSG00000121905,ENSG00000166147,ENSG00000115840
Kegg:05016,Kegg:04724	Huntington's disease,Glutamatergic synapse	4	324	7	1963	0.0169082	0.0487502	ENSG00000150995,ENSG00000156052,ENSG00000132535,ENSG00000182621
Kegg:04270,Kegg:04912,GO:0007202	Vascular smooth muscle contraction,GnRH signaling pathway,activation of phospholipase C activity (BP)	4	324	7	1963	0.0169082	0.0487502	ENSG00000150995,ENSG00000163932,ENSG00000156052,ENSG00000078295
Kegg:04720,GO:0048011,Kegg:04114	Long-term potentiation,nerve growth factor receptor signaling pathway (BP),Oocyte meiosis	4	324	7	1963	0.0169082	0.0487502	ENSG00000150995,ENSG00000071242,ENSG00000169032,ENSG00000102882
Kegg:04912,Kegg:05142	GnRH signaling pathway,Chagas disease (American trypanosomiasis)	4	324	7	1963	0.0169082	0.0487502	ENSG00000156052,ENSG00000065559,ENSG00000102882,ENSG00000182621
GO:0042493,GO:0006805	response to drug (BP),xenobiotic metabolic process (BP)	3	324	3	1963	0.00447544	0.0246058	ENSG00000168906,ENSG00000069535,ENSG00000093010
GO:0005515,Kegg:04510,GO:0005158	protein binding (MF),Focal adhesion,insulin receptor binding (MF)	3	324	3	1963	0.00447544	0.0246058	ENSG00000171914,ENSG00000140992,ENSG00000137076
GO:0005515,GO:0007596,Kegg:05016	protein binding (MF),blood coagulation (BP),Huntington's disease	3	324	3	1963	0.00447544	0.0246058	ENSG00000150995,ENSG00000156052,ENSG00000196591
GO:0000166,GO:0006468,GO:0045859	nucleotide binding (MF),protein phosphorylation (BP),regulation of protein kinase activity (BP)	3	324	3	1963	0.00447544	0.0246058	ENSG00000110931,ENSG00000188191,ENSG00000198793
GO:0007275,GO:0048011,Kegg:04722	multicellular organismal development (BP),nerve growth factor receptor signaling pathway (BP),Neurotrophin signaling pathway	3	324	3	1963	0.00447544	0.0246058	ENSG00000082701,ENSG00000148053,ENSG00000134243
GO:0042803,GO:0021987	protein homodimerization activity (MF),cerebral cortex development (BP)	3	324	3	1963	0.00447544	0.0246058	ENSG00000197548,ENSG00000148053,ENSG00000182621
GO:0035556,GO:0006915,Kegg:04270	intracellular signal transduction (BP),apoptotic process (BP),Vascular smooth muscle contraction	3	324	3	1963	0.00447544	0.0246058	ENSG00000196914,ENSG00000163932,ENSG00000166501
Kegg:05016,GO:0007165,Kegg:04724	Huntington's disease,signal transduction (BP),Glutamatergic synapse	3	324	3	1963	0.00447544	0.0246058	ENSG00000150995,ENSG00000132535,ENSG00000182621
GO:0008285,GO:0007165,Kegg:04114	negative regulation of cell proliferation (BP),signal transduction (BP),Oocyte meiosis	3	324	3	1963	0.00447544	0.0246058	ENSG00000078304,ENSG00000071242,ENSG00000169032
GO:0004629,GO:0004871	phospholipase C activity (MF),signal transducer activity (MF)	3	324	3	1963	0.00447544	0.0246058	ENSG00000115896,ENSG00000156052,ENSG00000182621
GO:0004872,GO:0048011	receptor activity (MF),nerve growth factor receptor signaling pathway (BP)	3	324	3	1963	0.00447544	0.0246058	ENSG00000150995,ENSG00000148053,ENSG00000134243
GO:0045840	positive regulation of mitosis (BP)	3	324	3	1963	0.00447544	0.0246058	ENSG00000171105,ENSG00000146247,ENSG00000089220
GO:0042493,GO:0000166,GO:0007420	response to drug (BP),nucleotide binding (MF),brain development (BP)	3	324	4	1963	0.0157006	0.0490147	ENSG00000099822,ENSG00000161267,ENSG00000089220
GO:0042493,GO:0016740	response to drug (BP),transferase activity (MF)	3	324	4	1963	0.0157006	0.0490147	ENSG00000168906,ENSG00000112972,ENSG00000093010
GO:0046872,GO:0005085	metal ion binding (MF),guanyl-nucleotide exchange factor activity (MF)	3	324	4	1963	0.0157006	0.0490147	ENSG00000116584,ENSG00000156052,ENSG00000160145
GO:0046872,Kegg:05143	metal ion binding (MF),African trypanosomiasis	3	324	4	1963	0.0157006	0.0490147	ENSG00000172009,ENSG00000166501,ENSG00000156052
GO:0005525,GO:0005085	GTP binding (MF),guanyl-nucleotide exchange factor activity (MF)	3	324	4	1963	0.0157006	0.0490147	ENSG00000135905,ENSG00000116641,ENSG00000156052
GO:0005515,GO:0006355,Kegg:04520	protein binding (MF),regulation of transcription, DNA-dependent (BP),Adherens junction	3	324	4	1963	0.0157006	0.0490147	ENSG00000171105,ENSG00000101266,ENSG00000198561
GO:0005515,Kegg:04662,Kegg:05160	protein binding (MF),B cell receptor signaling pathway,Hepatitis C	3	324	4	1963	0.0157006	0.0490147	ENSG00000110651,ENSG00000082701,ENSG00000102882
GO:0005515,Kegg:05016,Kegg:04724	protein binding (MF),Huntington's disease,Glutamatergic synapse	3	324	4	1963	0.0157006	0.0490147	ENSG00000150995,ENSG00000156052,ENSG00000132535
GO:0005515,GO:0005102,GO:0030165	protein binding (MF),receptor binding (MF),PDZ domain binding (MF)	3	324	4	1963	0.0157006	0.0490147	ENSG00000123159,ENSG00000109062,ENSG00000132535
GO:0005515,GO:0045859	protein binding (MF),regulation of protein kinase activity (BP)	3	324	4	1963	0.0157006	0.0490147	ENSG00000109062,ENSG00000070831,ENSG00000198793
GO:0000166,Kegg:04010,Kegg:04530	nucleotide binding (MF),MAPK signaling pathway,Tight junction	3	324	4	1963	0.0157006	0.0490147	ENSG00000158186,ENSG00000070831,ENSG00000166501
GO:0000166,GO:0007596,GO:0045859	nucleotide binding (MF),blood coagulation (BP),regulation of protein kinase activity (BP)	3	324	4	1963	0.0157006	0.0490147	ENSG00000070831,ENSG00000005249,ENSG00000188191
GO:0000166,GO:0005524,GO:0009725	nucleotide binding (MF),ATP binding (MF),response to hormone stimulus (BP)	3	324	4	1963	0.0157006	0.0490147	ENSG00000001084,ENSG00000168906,ENSG00000171105
GO:0000166,GO:0007186	nucleotide binding (MF),G-protein coupled receptor signaling pathway (BP)	3	324	4	1963	0.0157006	0.0490147	ENSG00000171105,ENSG00000091428,ENSG00000156052
GO:0048812,GO:0007411	neuron projection morphogenesis (BP),axon guidance (BP)	3	324	4	1963	0.0157006	0.0490147	ENSG00000221866,ENSG00000149269,ENSG00000169032
GO:0035556,GO:0045893	intracellular signal transduction (BP),positive regulation of transcription, DNA-dependent (BP)	3	324	4	1963	0.0157006	0.0490147	ENSG00000155974,ENSG00000102882,ENSG00000182621
Kegg:04010,GO:0007268,GO:0007165	MAPK signaling pathway,synaptic transmission (BP),signal transduction (BP)	3	324	4	1963	0.0157006	0.0490147	ENSG00000058335,ENSG00000166501,ENSG00000071242
Kegg:04010,GO:0007411,GO:0031435	MAPK signaling pathway,axon guidance (BP),mitogen-activated protein kinase kinase kinase binding (MF)	3	324	4	1963	0.0157006	0.0490147	ENSG00000138834,ENSG00000070831,ENSG00000169032
GO:0005085,GO:0050790	guanyl-nucleotide exchange factor activity (MF),regulation of catalytic activity (BP)	3	324	4	1963	0.0157006	0.0490147	ENSG00000180198,ENSG00000091428,ENSG00000135905
GO:0005085,GO:0007186	guanyl-nucleotide exchange factor activity (MF),G-protein coupled receptor signaling pathway (BP)	3	324	4	1963	0.0157006	0.0490147	ENSG00000196914,ENSG00000091428,ENSG00000156052
GO:0043066,GO:0048011	negative regulation of apoptotic process (BP),nerve growth factor receptor signaling pathway (BP)	3	324	4	1963	0.0157006	0.0490147	ENSG00000082701,ENSG00000134243,ENSG00000196591
GO:0008219,GO:0006629	cell death (BP),lipid metabolic process (BP)	3	324	4	1963	0.0157006	0.0490147	ENSG00000120885,ENSG00000032444,ENSG00000166340
GO:0005096,Kegg:04270	GTPase activator activity (MF),Vascular smooth muscle contraction	3	324	4	1963	0.0157006	0.0490147	ENSG00000196914,ENSG00000156052,ENSG00000182621
GO:0008307	structural constituent of muscle (MF)	3	324	4	1963	0.0157006	0.0490147	ENSG00000198363,ENSG00000154556,ENSG00000078114
GO:0005975,GO:0006006,GO:0005978	carbohydrate metabolic process (BP),glucose metabolic process (BP),glycogen biosynthetic process (BP)	3	324	4	1963	0.0157006	0.0490147	ENSG00000169764,ENSG00000079739,ENSG00000163754
GO:0048678	response to axon injury (BP)	3	324	4	1963	0.0157006	0.0490147	ENSG00000113657,ENSG00000100097,ENSG00000169032
GO:0001836	release of cytochrome c from mitochondria (BP)	3	324	4	1963	0.0157006	0.0490147	ENSG00000105197,ENSG00000120885,ENSG00000006625

## Sheet: discordant
Items	Items_Details	Support	List size	Reference Support	Reference size	Hyp	Hyp_c	Genes
GO:0019631	protein transport (BP)	19	239	82	1963	0.00419997	0.0389997	ENSG00000030066,ENSG00000073969,ENSG00000144036,ENSG00000184840,ENSG00000132780,ENSG00000139998,ENSG00000143416,ENSG00000111737,ENSG00000130402,ENSG00000101199,ENSG00000155561,ENSG00000131238,ENSG00000042753,ENSG00000141252,ENSG00000132549,ENSG00000105649,ENSG00000117724,ENSG00000114346,ENSG00000069329
GO:0005515,GO:0005509	protein binding (MF),calcium ion binding (MF)	14	239	36	1963	4.43428e-05	0.00864684	ENSG00000013016,ENSG00000122359,ENSG00000198626,ENSG00000130402,ENSG00000196343,ENSG00000024422,ENSG00000103154,ENSG00000157782,ENSG00000167323,ENSG00000249915,ENSG00000067715,ENSG00000110047,ENSG00000110955,ENSG00000076554
GO:0005515,GO:0006810	protein binding (MF),transport (BP)	10	239	32	1963	0.0039056	0.0368512	ENSG00000117528,ENSG00000116171,ENSG00000115286,ENSG00000005022,ENSG00000137409,ENSG00000151729,ENSG00000142208,ENSG00000070814,ENSG00000143153,ENSG00000110955
GO:0005515,GO:0055085	protein binding (MF),transmembrane transport (BP)	9	239	26	1963	0.00282202	0.0300161	ENSG00000030066,ENSG00000117528,ENSG00000198626,ENSG00000005022,ENSG00000151729,ENSG00000155561,ENSG00000163399,ENSG00000143153,ENSG00000047249
Kegg:04973	Carbohydrate digestion and absorption	7	239	8	1963	3.05042e-06	0.0017845	ENSG00000121879,ENSG00000156515,ENSG00000163399,ENSG00000142208,ENSG00000051382,ENSG00000143153,ENSG00000105409
GO:0006754	ATP biosynthetic process (BP)	7	239	13	1963	0.00037447	0.0182554	ENSG00000099624,ENSG00000165629,ENSG00000163399,ENSG00000143153,ENSG00000149925,ENSG00000105409,ENSG00000110955
GO:0000166,GO:0005524,Kegg:04973	nucleotide binding (MF),ATP binding (MF),Carbohydrate digestion and absorption	6	239	7	1963	2.19774e-05	0.00642839	ENSG00000121879,ENSG00000156515,ENSG00000163399,ENSG00000142208,ENSG00000051382,ENSG00000105409
GO:0007165,Kegg:04660	signal transduction (BP),T cell receptor signaling pathway	6	239	10	1963	0.000474451	0.0213503	ENSG00000121879,ENSG00000172575,ENSG00000180370,ENSG00000142208,ENSG00000051382,ENSG00000160293
GO:0005509,GO:0007596	calcium ion binding (MF),blood coagulation (BP)	6	239	14	1963	0.00439067	0.039516	ENSG00000013016,ENSG00000172575,ENSG00000130402,ENSG00000024422,ENSG00000167323,ENSG00000110047
GO:0005515,GO:0055085,GO:0016032	protein binding (MF),transmembrane transport (BP),viral reproduction (BP)	5	239	6	1963	0.000154669	0.0150802	ENSG00000030066,ENSG00000005022,ENSG00000151729,ENSG00000155561,ENSG00000047249
Kegg:04960,Kegg:04973	Aldosterone-regulated sodium reabsorption,Carbohydrate digestion and absorption	5	239	6	1963	0.000154669	0.0150802	ENSG00000121879,ENSG00000163399,ENSG00000051382,ENSG00000143153,ENSG00000105409
Kegg:05016,GO:0005215	Huntington's disease,transporter activity (MF)	5	239	7	1963	0.000486398	0.0177839	ENSG00000005022,ENSG00000151729,ENSG00000099624,ENSG00000042753,ENSG00000110955
GO:0005975,GO:0015758	carbohydrate metabolic process (BP),glucose transport (BP)	5	239	7	1963	0.000486398	0.0177839	ENSG00000030066,ENSG00000117394,ENSG00000156515,ENSG00000155561,ENSG00000142208
Kegg:04510,GO:0007165,Kegg:04660	Focal adhesion,signal transduction (BP),T cell receptor signaling pathway	5	239	8	1963	0.0011658	0.0252589	ENSG00000121879,ENSG00000180370,ENSG00000142208,ENSG00000051382,ENSG00000160293
GO:0005515,GO:0005509,GO:0007596	protein binding (MF),calcium ion binding (MF),blood coagulation (BP)	5	239	9	1963	0.00235838	0.0255491	ENSG00000013016,ENSG00000130402,ENSG00000024422,ENSG00000167323,ENSG00000110047
GO:0017157	regulation of exocytosis (BP)	5	239	9	1963	0.00235838	0.0255491	ENSG00000073969,ENSG00000006451,ENSG00000105649,ENSG00000099365,ENSG00000067715
GO:0034641,Kegg:00330	cellular nitrogen compound metabolic process (BP),Arginine and proline metabolism	5	239	10	1963	0.00424231	0.0387774	ENSG00000166165,ENSG00000125166,ENSG00000130005,ENSG00000120053,ENSG00000130707
GO:0016820	hydrolase activity, acting on acid anhydrides, catalyzing transmembrane movement of substances (MF)	5	239	11	1963	0.00699772	0.0413502	ENSG00000163399,ENSG00000114573,ENSG00000047249,ENSG00000105409,ENSG00000110955
GO:0007268,GO:0017157	synaptic transmission (BP),regulation of exocytosis (BP)	4	239	4	1963	0.000234119	0.0124509	ENSG00000073969,ENSG00000105649,ENSG00000099365,ENSG00000067715
GO:0055085,Kegg:04973	transmembrane transport (BP),Carbohydrate digestion and absorption	4	239	4	1963	0.000234119	0.0124509	ENSG00000156515,ENSG00000163399,ENSG00000143153,ENSG00000105409
Kegg:05016,GO:0005215,Kegg:05012	Huntington's disease,transporter activity (MF),Parkinson's disease	4	239	4	1963	0.000234119	0.0124509	ENSG00000005022,ENSG00000151729,ENSG00000099624,ENSG00000110955
GO:0006897,GO:0000166,GO:0005524	endocytosis (BP),nucleotide binding (MF),ATP binding (MF)	4	239	5	1963	0.0010558	0.0237554	ENSG00000024422,ENSG00000051382,ENSG00000115977,ENSG00000110047
GO:0006897,GO:0007596	endocytosis (BP),blood coagulation (BP)	4	239	5	1963	0.0010558	0.0237554	ENSG00000132842,ENSG00000024422,ENSG00000051382,ENSG00000110047
GO:0005515,GO:0005509,GO:0048306	protein binding (MF),calcium ion binding (MF),calcium-dependent protein binding (MF)	4	239	5	1963	0.0010558	0.0237554	ENSG00000122359,ENSG00000157782,ENSG00000249915,ENSG00000067715
GO:0005515,GO:0017157	protein binding (MF),regulation of exocytosis (BP)	4	239	5	1963	0.0010558	0.0237554	ENSG00000073969,ENSG00000006451,ENSG00000105649,ENSG00000067715
GO:0005515,Kegg:04973	protein binding (MF),Carbohydrate digestion and absorption	4	239	5	1963	0.0010558	0.0237554	ENSG00000121879,ENSG00000163399,ENSG00000142208,ENSG00000143153
GO:0006810,Kegg:05016,GO:0005215	transport (BP),Huntington's disease,transporter activity (MF)	4	239	5	1963	0.0010558	0.0237554	ENSG00000005022,ENSG00000151729,ENSG00000042753,ENSG00000110955
GO:0007596,Kegg:04973	blood coagulation (BP),Carbohydrate digestion and absorption	4	239	5	1963	0.0010558	0.0237554	ENSG00000121879,ENSG00000142208,ENSG00000051382,ENSG00000143153
GO:0055085,Kegg:04972,Kegg:04260	transmembrane transport (BP),Pancreatic secretion,Cardiac muscle contraction	4	239	6	1963	0.00285805	0.0274092	ENSG00000198626,ENSG00000163399,ENSG00000143153,ENSG00000105409
GO:0017075	syntaxin-1 binding (MF)	4	239	6	1963	0.00285805	0.0274092	ENSG00000101298,ENSG00000132639,ENSG00000067715,ENSG00000145920
GO:0006200,GO:0006754	ATP catabolic process (BP),ATP biosynthetic process (BP)	4	239	6	1963	0.00285805	0.0274092	ENSG00000099624,ENSG00000165629,ENSG00000163399,ENSG00000110955
GO:0007165,Kegg:04150,Kegg:04910	signal transduction (BP)),mTOR signaling pathway,Insulin signaling pathway	4	239	7	1963	0.00602026	0.046958	ENSG00000121879,ENSG00000142208,ENSG00000106615,ENSG00000051382
GO:0034641,GO:0008652	cellular nitrogen compound metabolic process (BP),cellular amino acid biosynthetic process (BP)	4	239	7	1963	0.00602026	0.046958	ENSG00000125166,ENSG00000145293,ENSG00000120053,ENSG00000130707
GO:0042826	histone deacetylase binding (MF)	4	239	7	1963	0.00602026	0.046958	ENSG00000166913,ENSG00000167085,ENSG00000068024,ENSG00000077097
GO:0016079	synaptic vesicle exocytosis (BP)	4	239	7	1963	0.00602026	0.046958	ENSG00000105649,ENSG00000067715,ENSG00000089041,ENSG00000145920
GO:0019905	syntaxin binding (MF)	4	239	7	1963	0.00602026	0.046958	ENSG00000073969,ENSG00000125814,ENSG00000105402,ENSG00000145920
Kegg:00350	Tyrosine metabolism	4	239	7	1963	0.00602026	0.046958	ENSG00000240972,ENSG00000103876,ENSG00000125166,ENSG00000120053
GO:0022857	transmembrane transporter activity (MF)	4	239	7	1963	0.00602026	0.046958	ENSG00000117394,ENSG00000099624,ENSG00000165629,ENSG00000110955
GO:0042493,GO:0005524,GO:0034220	response to drug (BP),ATP binding (MF),ion transmembrane transport (BP)	3	239	3	1963	0.00190294	0.0214081	ENSG00000163399,ENSG00000105409,ENSG00000089041
GO:0042802,Kegg:05211	identical protein binding (MF),Renal cell carcinoma	3	239	3	1963	0.00190294	0.0214081	ENSG00000117394,ENSG00000180370,ENSG00000142208
GO:0042802,GO:0015631	identical protein binding (MF),tubulin binding (MF)	3	239	3	1963	0.00190294	0.0214081	ENSG00000130479,ENSG00000171867,ENSG00000149925
GO:0005515,GO:0007268,GO:0017157	protein binding (MF),synaptic transmission (BP),regulation of exocytosis (BP)	3	239	3	1963	0.00190294	0.0214081	ENSG00000073969,ENSG00000105649,ENSG00000067715
GO:0005515,GO:0005509,GO:0051260	protein binding (MF),calcium ion binding (MF),protein homooligomerization (BP)	3	239	3	1963	0.00190294	0.0214081	ENSG00000013016,ENSG00000067715,ENSG00000110047
GO:0000166,GO:0006810,Kegg:00190	nucleotide binding (MF),transport (BP),Oxidative phosphorylation	3	239	3	1963	0.00190294	0.0214081	ENSG00000139180,ENSG00000114573,ENSG00000110955
GO:0007596,GO:0030168,GO:0006006	blood coagulation (BP),platelet activation (BP),glucose metabolic process (BP)	3	239	3	1963	0.00190294	0.0214081	ENSG00000121879,ENSG00000142208,ENSG00000149925
GO:0034641,GO:0008652,Kegg:00270	cellular nitrogen compound metabolic process (BP),cellular amino acid biosynthetic process (BP),Cysteine and methionine metabolism	3	239	3	1963	0.00190294	0.0214081	ENSG00000125166,ENSG00000145293,ENSG00000120053
GO:0034641,Kegg:00350	cellular nitrogen compound metabolic process (BP),Tyrosine metabolism	3	239	3	1963	0.00190294	0.0214081	ENSG00000103876,ENSG00000125166,ENSG00000120053
Kegg:04670,GO:0050852	Leukocyte transendothelial migration,T cell receptor signaling pathway (BP)	3	239	3	1963	0.00190294	0.0214081	ENSG00000121879,ENSG00000051382,ENSG00000154096
GO:0005515,GO:0000166,GO:0017157	protein binding (MF),nucleotide binding (MF),regulation of exocytosis (BP)	3	239	4	1963	0.0069094	0.0412449	ENSG00000073969,ENSG00000006451,ENSG00000105649
GO:0005515,GO:0007399,GO:0006915	protein binding (MF),nervous system development (BP),apoptotic process (BP)	3	239	4	1963	0.0069094	0.0412449	ENSG00000130479,ENSG00000142208,ENSG00000114346
GO:0005515,GO:0007596,Kegg:04973	protein binding (MF),blood coagulation (BP),Carbohydrate digestion and absorption	3	239	4	1963	0.0069094	0.0412449	ENSG00000121879,ENSG00000142208,ENSG00000143153
GO:0005515,GO:0005975,GO:0015758	protein binding (MF),carbohydrate metabolic process (BP),glucose transport (BP)	3	239	4	1963	0.0069094	0.0412449	ENSG00000030066,ENSG00000155561,ENSG00000142208
GO:0005515,GO:0019631,GO:0008022	protein binding (MF),protein transport (BP),protein C-terminus binding (MF)	3	239	4	1963	0.0069094	0.0412449	ENSG00000073969,ENSG00000105649,ENSG00000117724
GO:0005515,Kegg:04960,Kegg:04973	protein binding (MF),Aldosterone-regulated sodium reabsorption,Carbohydrate digestion and absorption	3	239	4	1963	0.0069094	0.0412449	ENSG00000121879,ENSG00000163399,ENSG00000143153
GO:0007268,GO:0019631	synaptic transmission (BP),protein transport (BP)	3	239	4	1963	0.0069094	0.0412449	ENSG00000073969,ENSG00000042753,ENSG00000105649
GO:0007269,GO:0017075	neurotransmitter secretion (BP),syntaxin-1 binding (MF)	3	239	4	1963	0.0069094	0.0412449	ENSG00000101298,ENSG00000132639,ENSG00000067715
GO:0043066,GO:0006954	negative regulation of apoptotic process (BP),inflammatory response (BP)	3	239	4	1963	0.0069094	0.0412449	ENSG00000240972,ENSG00000142208,ENSG00000126432
GO:0043526	neuroprotection (BP)	3	239	4	1963	0.0069094	0.0412449	ENSG00000204673,ENSG00000109654,ENSG00000188026
Kegg:00360,Kegg:00350	Phenylalanine metabolism,Tyrosine metabolism	3	239	4	1963	0.0069094	0.0412449	ENSG00000240972,ENSG00000125166,ENSG00000120053
GO:0008637	apoptotic mitochondrial changes (BP)	3	239	4	1963	0.0069094	0.0412449	ENSG00000108179,ENSG00000151729,ENSG00000142208
